# Supplementary material for: Geospatial and Temporal Inventory for Industrial DDT Waste Disposal to a Deep Coastal Ocean Environment
Source: Environ Sci Technol. 2025 Sep 18;59(38):20578–87. doi: 10.1021/acs.est.5c03851 (PMC12490018; doi:10.1021/acs.est.5c03851)
Supplement: Supplementary file 2 [file es5c03851_si_002.xlsx]

## Sheet: Individual_samples
Site_ID	Sample_ID	Latitude	Longitude	Sediment_depth_interval (cm)	Sediment_mid_depth (cm)	% Solid	2,4'-DDT (µg/kg)	4,4'-DDT (µg/kg)	2,4'-DDD (µg/kg)	4,4'-DDD (µg/kg)	2,4'-DDE (µg/kg)	4,4'-DDE (µg/kg)	∑DDE (µg/kg)	∑DDD (µg/kg)	∑DDT (µg/kg)	∑DDX (µg/kg)
A01	A01-01	33.7466	-118.54	0-1	0.5	32.2	1.4	4.22	7.25	12.4	20.3	151	5.62	19.65	171.3	196.57
A01	A01-02	33.7466	-118.54	1-2	1.5	40.3	0.731	2.63	6.12	10.5	17.3	128	3.361	16.62	145.3	165.281
A01	A01-03	33.7466	-118.54	2-3	2.5	38.7	4.82	6.65	7.26	13	19.2	149	11.47	20.26	168.2	199.93
A01	A01-04	33.7466	-118.54	3-4	3.5	39.8	1	3.61	7.03	11.7	17	140	4.61	18.73	157	180.34
A01	A01-05	33.7466	-118.54	4-5	4.5	41.5	0.956	2.87	6.5	10.6	15.2	128	3.826	17.1	143.2	164.126
A01	A01-06	33.7466	-118.54	5-6	5.5	42.8	1.17	11.3	7.18	13.4	18.8	156	12.47	20.58	174.8	207.85
A01	A01-07	33.7466	-118.54	6-7	6.5	44.6	1.47	4.85	8.32	15	21.2	192	6.32	23.32	213.2	242.84
A01	A01-08	33.7466	-118.54	7-8	7.5	44	0	3.22	8	14	19.3	165	3.22	22	184.3	209.52
A01	A01-09	33.7466	-118.54	8-9	8.5	45.2	1.36	6.03	6.91	12.9	20	158	7.39	19.81	178	205.2
A01	A01-10	33.7466	-118.54	9-10	9.5	47.2	1.56	5.85	10.8	18.8	25.1	223	7.41	29.6	248.1	285.11
A01	A01-11	33.7466	-118.54	10-12	11	47.4	1.62	4.8	10.6	17.2	24.6	217	6.42	27.8	241.6	275.82
A01	A01-12	33.7466	-118.54	12-14	13	47.2	0.332	0.948	1.91	3.28	4.48	40.7	1.28	5.19	45.18	51.65
A01	A01-13	33.7466	-118.54	14-16	15	48.7	2.08	6.57	11.1	18	30.6	253	8.65	29.1	283.6	321.35
A01	A01-14	33.7466	-118.54	16-18	17	48.8	5.32	17.3	11.8	20.7	24	198	22.62	32.5	222	277.12
A01	A01-15	33.7466	-118.54	18-20	19	49.6	0	2.38	8.36	13.7	15.2	118	2.38	22.06	133.2	157.64
A02	A02-01	33.7198	-118.485	0-1	0.5	27.2	14.5	28.6	14.4	24.7	43.9	275	43.1	39.1	318.9	401.1
A02	A02-02	33.7198	-118.485	1-2	1.5	34.5	4.18	8.57	13.2	20.5	43.4	264	12.75	33.7	307.4	353.85
A02	A02-03	33.7198	-118.485	2-3	2.5	32.2	2.38	6.49	11.6	16.7	30.6	236	8.87	28.3	266.6	303.77
A02	A02-04	33.7198	-118.485	3-4	3.5	33.9	2.87	7.91	10.9	16.4	30.8	242	10.78	27.3	272.8	310.88
A02	A02-05	33.7198	-118.485	4-5	4.5	35.3	3.97	7.22	9.87	16.5	29	231	11.19	26.37	260	297.56
A02	A02-06	33.7198	-118.485	5-6	5.5	37.7	3.54	25.6	11.5	19.7	31.7	242	29.14	31.2	273.7	334.04
A02	A02-07	33.7198	-118.485	6-7	6.5	41.3	2.8	8.62	9.37	14.2	28.3	223	11.42	23.57	251.3	286.29
A02	A02-08	33.7198	-118.485	7-8	7.5	38.9	2.52	6.27	8.98	14.9	29.3	206	8.79	23.88	235.3	267.97
A02	A02-09	33.7198	-118.485	8-9	8.5	30.5	4.8	9.87	15.2	17.8	43.4	277	14.67	33	320.4	368.07
A02	A02-10	33.7198	-118.485	9-10	9.5	49	4.93	5.19	7.84	9.07	17.7	148	10.12	16.91	165.7	192.73
A02	A02-11	33.7198	-118.485	10-12	11	49.5	5.16	6.71	7.54	8.45	15.8	116	11.87	15.99	131.8	159.66
A02	A02-12	33.7198	-118.485	12-14	13	38.8	4.62	25.6	7.38	10.9	18.5	148	30.22	18.28	166.5	215
A02	A02-13	33.7198	-118.485	14-16	15	39.6	3.81	6.24	6	8.47	15.7	132	10.05	14.47	147.7	172.22
A02	A02-14	33.7198	-118.485	16-18	17	39.9	14.2	16.7	9.1	11.5	15.8	136	30.9	20.6	151.8	203.3
A02	A02-15	33.7198	-118.485	18-20	19	35	0	0	2.88	4.03	11.2	43.7	0	6.91	54.9	61.81
A03	A03-01	33.6946	-118.436	0-1	0.5	42.5	3.27	5.08	12	15.7	38.2	269	8.35	27.7	307.2	343.25
A03	A03-02	33.6946	-118.436	1-2	1.5	21.8	5.72	20	47.6	63.6	148	1140	25.72	111.2	1288	1424.92
A03	A03-03	33.6946	-118.436	2-3	2.5	32.8	6.53	13.7	23.8	30.5	59.1	463	20.23	54.3	522.1	596.63
A03	A03-04	33.6946	-118.436	3-4	3.5	34.5	5.17	9.27	20.4	28.7	59	438	14.44	49.1	497	560.54
A03	A03-05	33.6946	-118.436	4-5	4.5	33.9	6.83	30.8	23	33.8	63.6	442	37.63	56.8	505.6	600.03
A03	A03-06	33.6946	-118.436	5-6	5.5	33.5	7.04	22.8	29	47.5	111	740	29.84	76.5	851	957.34
A03	A03-07	33.6946	-118.436	6-7	6.5	33.1	88.3	54.6	35.4	51.8	119	812	142.9	87.2	931	1161.1
A03	A03-08	33.6946	-118.436	7-8	7.5	32.4	13.3	31.9	28.7	66.8	65.7	416	45.2	95.5	481.7	622.4
A03	A03-09	33.6946	-118.436	8-9	8.5	33.3	6.22	14	16.9	25	50.4	374	20.22	41.9	424.4	486.52
A03	A03-10	33.6946	-118.436	9-10	9.5	32.7	31.9	36.3	26.6	43.8	103	740	68.2	70.4	843	981.6
A03	A03-11	33.6946	-118.436	10-11	10.5	33	20.3	51.8	67.6	122	303	1920	72.1	189.6	2223	2484.7
A03	A03-12	33.6946	-118.436	11-12	11.5	31.1	31.2	58.3	74.5	124	238	1480	89.5	198.5	1718	2006
A03	A03-13	33.6946	-118.436	12-13	12.5	36.8	816	611	59.7	92.3	107	707	1427	152	814	2393
A03	A03-14	33.6946	-118.436	13-14	13.5	37.1	3.93	4.12	10.5	13.6	27.1	180	8.05	24.1	207.1	239.25
A04	A04-01	33.6666	-118.375	0-1	0.5	33.3	4.31	12.6	20.7	27.5	35.8	290	16.91	48.2	325.8	390.91
A04	A04-02	33.6666	-118.375	1-2	1.5	35.7	7.88	11.4	13.7	24.8	33.6	281	19.28	38.5	314.6	372.38
A04	A04-03	33.6666	-118.375	2-3	2.5	42.9	3.63	8.6	12.4	21.8	30.6	248	12.23	34.2	278.6	325.03
A04	A04-04	33.6666	-118.375	3-4	3.5	34.8	3.73	9.13	77	188	141	874	12.86	265	1015	1292.86
A04	A04-05	33.6666	-118.375	4-5	4.5	35.8	3.37	8.32	16.7	28.6	40.8	328	11.69	45.3	368.8	425.79
A04	A04-06	33.6666	-118.375	5-6	5.5	45.2	6.75	17.2	24.4	41.4	65.4	504	23.95	65.8	569.4	659.15
A04	A04-07	33.6666	-118.375	6-7	6.5	39.2	3.18	6.16	12.8	19.2	35	299	9.34	32	334	375.34
A04	A04-08	33.6666	-118.375	7-8	7.5	41.4	2.95	6.63	9.57	16.5	27.1	222	9.58	26.07	249.1	284.75
A04	A04-09	33.6666	-118.375	8-9	8.5	46.6	3.59	7.1	13.4	23	37.9	334	10.69	36.4	371.9	418.99
A04	A04-10	33.6666	-118.375	9-10	9.5	42.3	13.9	15.1	26.2	35.1	41.5	330	29	61.3	371.5	461.8
A04	A04-11	33.6666	-118.375	10-12	11	42.8	3.63	21.1	14.5	24.1	44.5	364	24.73	38.6	408.5	471.83
A04	A04-12	33.6666	-118.375	12-14	13	40.2	9.76	13.5	17.8	27.2	58.6	453	23.26	45	511.6	579.86
A04	A04-13	33.6666	-118.375	14-16	15	44.1	10.8	45.3	89.9	234	181	1290	56.1	323.9	1471	1851
A04	A04-14	33.6666	-118.375	16-18	17	43.2	33	71.2	70.5	122	209	1330	104.2	192.5	1539	1835.7
A04	A04-15	33.6666	-118.375	18-20	19	44	40.6	228	86	261	78.3	462	268.6	347	540.3	1155.9
A05	A05-01	33.6458	-118.332	0-1	0.5	48.3	6.36	14	13.7	21.3	34.9	273	20.36	35	307.9	363.26
A05	A05-02	33.6458	-118.332	1-2	1.5	40.1	3.63	6.56	18.4	30.3	46.6	384	10.19	48.7	430.6	489.49
A05	A05-03	33.6458	-118.332	2-3	2.5	39.2	8.04	13	21.5	37.3	49.7	398	21.04	58.8	447.7	527.54
A05	A05-04	33.6458	-118.332	3-4	3.5	40.3	13.1	8.67	17	23.3	35.4	292	21.77	40.3	327.4	389.47
A05	A05-05	33.6458	-118.332	4-5	4.5	44.4	40	51	19.7	34.3	40.4	302	91	54	342.4	487.4
A05	A05-06	33.6458	-118.332	5-6	5.5	44.4	10.1	16.4	11.5	16	24.4	187	26.5	27.5	211.4	265.4
A05	A05-07	33.6458	-118.332	6-7	6.5	42.5	327	299	31.3	68.7	54.6	392	626	100	446.6	1172.6
A05	A05-08	33.6458	-118.332	7-8	7.5	43.7	2.84	6.41	14.8	25.5	48.5	371	9.25	40.3	419.5	469.05
A05	A05-09	33.6458	-118.332	8-9	8.5	43.3	9.69	16.2	24.8	46.8	77.5	549	25.89	71.6	626.5	723.99
A05	A05-10	33.6458	-118.332	9-10	9.5	43.6	4.5	25.6	37.9	70.6	116	845	30.1	108.5	961	1099.6
A05	A05-11	33.6458	-118.332	10-11	10.5	51.4	10.5	18.9	41	65.7	122	826	29.4	106.7	948	1084.1
A05	A05-12	33.6458	-118.332	11-12	11.5	45.6	6.72	8.12	19.2	29.4	51.6	412	14.84	48.6	463.6	527.04
A05	A05-13	33.6458	-118.332	12-13	12.5	45.4	6.04	10.1	15.2	23	42.1	340	16.14	38.2	382.1	436.44
A05	A05-14	33.6458	-118.332	13-14	13.5	44.3	3.91	12	30.5	52.2	83.7	637	15.91	82.7	720.7	819.31
A05	A05-15	33.6458	-118.332	14-15	14.5	45.1	4.17	13.3	23.5	45.8	82.9	672	17.47	69.3	754.9	841.67
A05	A05-16	33.6458	-118.332	15-16	15.5	45.2	0	19.6	28.2	45.7	109	588	19.6	73.9	697	790.5
A05	A05-17	33.6458	-118.332	16-17	16.5	45.2	9.95	32.2	31.4	51.5	113	677	42.15	82.9	790	915.05
A05	A05-18	33.6458	-118.332	17-18	17.5	45.9	0	16.2	39.1	66	142	891	16.2	105.1	1033	1154.3
A05	A05-19	33.6458	-118.332	18-19	18.5	46.7	0	26.3	64.7	95.9	222	1410	26.3	160.6	1632	1818.9
A05	A05-20	33.6458	-118.332	19-20	19.5	47.1	0	31.2	87.4	142	276	1710	31.2	229.4	1986	2246.6
A05	A05-21	33.6458	-118.332	20-21	20.5	44.9	13.1	49.9	130	264	392	2120	63	394	2512	2969
A05	A05-22	33.6458	-118.332	21-22	21.5	45.5	71.4	278	569	1760	814	4020	349.4	2329	4834	7512.4
A05	A05-23	33.6458	-118.332	22-23	22.5	46.2	529	3010	337	1450	299	1500	3539	1787	1799	7125
A06	A06-01	33.7021	-118.542	0-1	0.5	21	10.6	14.4	22	29.6	37.5	269	25	51.6	306.5	383.1
A06	A06-02	33.7021	-118.542	1-2	1.5	33.9	64.2	176	80.7	259	69.4	413	240.2	339.7	482.4	1062.3
A06	A06-03	33.7021	-118.542	2-3	2.5	30.4	233	160	47.8	46.1	20.4	157	393	93.9	177.4	664.3
A06	A06-04	33.7021	-118.542	3-4	3.5	31	4.06	5.11	11.6	14.4	18.8	149	9.17	26	167.8	202.97
A06	A06-05	33.7021	-118.542	4-5	4.5	31.3	19.9	28.6	25.9	33.6	30	222	48.5	59.5	252	360
A06	A06-06	33.7021	-118.542	5-6	5.5	31	6.23	10.2	13.4	16.5	30.2	238	16.43	29.9	268.2	314.53
A06	A06-07	33.7021	-118.542	6-7	6.5	34.4	8.52	14.5	22.1	28.4	58.4	486	23.02	50.5	544.4	617.92
A06	A06-08	33.7021	-118.542	7-8	7.5	32.6	233	1370	48.7	107	108	646	1603	155.7	754	2512.7
A06	A06-09	33.7021	-118.542	8-9	8.5	33.9	24.9	20.4	23.5	27.5	22.6	126	45.3	51	148.6	244.9
A06	A06-10	33.7021	-118.542	9-10	9.5	38.1	3.51	4.95	6.96	8.06	11	51.7	8.46	15.02	62.7	86.18
A06	A06-11	33.7021	-118.542	10-12	11	38	0	0	2	2.07	3.6	16.2	0	4.07	19.8	23.87
A06	A06-12	33.7021	-118.542	12-14	13											0
A06	A06-13	33.7021	-118.542	14-16	15											0
A06	A06-14	33.7021	-118.542	16-18	17											0
A06	A06-15	33.7021	-118.542	18-20	19	40.2	0	0	0	0.399	1.51	2.56	0	0.399	4.07	4.469
A07	A07-01	33.6758	-118.486	0-1	0.5	19.6	7.41	6.62	8	8.23	16.7	99.7	14.03	16.23	116.4	146.66
A07	A07-02	33.6758	-118.486	1-2	1.5	21.5	15.5	15.4	24	37.7	44.5	297	30.9	61.7	341.5	434.1
A07	A07-03	33.6758	-118.486	2-3	2.5	26.2	5.55	9.77	24	30.7	60.7	484	15.32	54.7	544.7	614.72
A07	A07-04	33.6758	-118.486	3-4	3.5	28.8	4.18	11.3	16	21.2	43	337	15.48	37.2	380	432.68
A07	A07-05	33.6758	-118.486	4-5	4.5	29.6	7.56	15.2	28.6	44	63.1	456	22.76	72.6	519.1	614.46
A07	A07-06	33.6758	-118.486	5-6	5.5	31.9	27.6	40	55	63.8	118	878	67.6	118.8	996	1182.4
A07	A07-07	33.6758	-118.486	6-7	6.5	30.6	22.2	41.4	31.9	47.3	51.8	312	63.6	79.2	363.8	506.6
A07	A07-08	33.6758	-118.486	7-8	7.5	33	15.7	14.9	28.3	53.5	47.3	254	30.6	81.8	301.3	413.7
A07	A07-09	33.6758	-118.486	8-9	8.5	32	21.2	17.7	37.4	99.8	27.3	156	38.9	137.2	183.3	359.4
A07	A07-10	33.6758	-118.486	9-10	9.5	34.3	0	0	4.28	1.96	8.18	15.9	0	6.24	24.08	30.32
A07	A07-11	33.6758	-118.486	10-12	11	35.6	0	0	3.09	1.24	1.52	9.01	0	4.33	10.53	14.86
A07	A07-15	33.6758	-118.486	18-20	19	39.6	0	0	0	0	0	1.2	0	0	1.2	1.2
A08	A08-01	33.6508	-118.433	0-1	0.5	31.6	5.85	4.09	8.07	4.52	8.02	56.8	9.94	12.59	64.82	87.35
A08	A08-02	33.6508	-118.433	1-2	1.5	26.5	13.5	11	13.5	7.71	14.5	105	24.5	21.21	119.5	165.21
A08	A08-03	33.6508	-118.433	2-3	2.5	29	16	14.3	16.4	10	17.3	139	30.3	26.4	156.3	213
A08	A08-04	33.6508	-118.433	3-4	3.5	28.1	17.9	8.06	16.3	8.89	18	122	25.96	25.19	140	191.15
A08	A08-05	33.6508	-118.433	4-5	4.5	32.3	10.4	12.1	16.8	15.3	38.5	288	22.5	32.1	326.5	381.1
A08	A08-06	33.6508	-118.433	5-6	5.5	31.4	19.5	19.1	18.6	12.8	30.9	234	38.6	31.4	264.9	334.9
A08	A08-07	33.6508	-118.433	6-7	6.5	30	3.79	27	50.3	50.6	136	992	30.79	100.9	1128	1259.69
A08	A08-08	33.6508	-118.433	7-8	7.5	28	30.5	93.4	156	223	567	3790	123.9	379	4357	4859.9
A08	A08-09	33.6508	-118.433	8-9	8.5	31.6	292	394	214	462	236	1390	686	676	1626	2988
A08	A08-10	33.6508	-118.433	9-10	9.5	33.2	203	310	63.2	108	31	96.4	513	171.2	127.4	811.6
A08	A08-11	33.6508	-118.433	10-12	11	33.9	2.72	0.898	3.98	2.22	4.28	25.8	3.618	6.2	30.08	39.898
A08	A08-15	33.6508	-118.433	18-20	19	37.8	0	0	0	0.327	0.791	4.58	0	0.327	5.371	5.698
A09	A09-01	33.6232	-118.377	0-1	0.5	22.5	5.13	11.4	20.3	27.3	48.7	794	16.53	47.6	842.7	906.83
A09	A09-02	33.6232	-118.377	1-2	1.5	29.7	9.33	16.2	10.8	13.4	23.2	109	25.53	24.2	132.2	181.93
A09	A09-03	33.6232	-118.377	2-3	2.5	30	3.91	10	11.7	18.6	20.3	93.5	13.91	30.3	113.8	158.01
A09	A09-04	33.6232	-118.377	3-4	3.5	30.7	2.48	8.59	10.7	14.1	23.5	120	11.07	24.8	143.5	179.37
A09	A09-05	33.6232	-118.377	4-5	4.5	29.9	371	811	101	263	87	404	1182	364	491	2037
A09	A09-06	33.6232	-118.377	5-6	5.5	31.7	19.9	31.1	12	20.4	21.3	92.7	51	32.4	114	197.4
A09	A09-07	33.6232	-118.377	6-7	6.5	32.8	2.45	4.06	12.6	14.3	21.6	119	6.51	26.9	140.6	174.01
A09	A09-08	33.6232	-118.377	7-8	7.5	33	5.03	4.42	11.1	15.1	19.5	144	9.45	26.2	163.5	199.15
A09	A09-09	33.6232	-118.377	8-9	8.5	34.3	2.48	4.67	12	15.2	25.9	159	7.15	27.2	184.9	219.25
A09	A09-10	33.6232	-118.377	9-10	9.5	37	11.8	25.4	16.2	21.6	34.2	222	37.2	37.8	256.2	331.2
A09	A09-11	33.6232	-118.377	10-12	11	32.7	9.85	11.3	18.7	20.8	42	319	21.15	39.5	361	421.65
A09	A09-12	33.6232	-118.377	12-14	13	30.9	7	90.2	61.4	80.6	168	1430	97.2	142	1598	1837.2
A09	A09-13	33.6232	-118.377	14-16	15	31.6	166	367	368	890	268	1330	533	1258	1598	3389
A09	A09-14	33.6232	-118.377	116-18	17	34.7	14.9	11.3	20.1	30.3	15.4	83	26.2	50.4	98.4	175
A09	A09-15	33.6232	-118.377	18-20	19	37.8	5.45	5.22	11.5	19.4	15.6	64.4	10.67	30.9	80	121.57
A10	A10-01	33.6509	-118.542	0-1	0.5	20	0	8.19	9.03	10.6	13.8	106	8.19	19.63	119.8	147.62
A10	A10-02	33.6509	-118.542	1-2	1.5	24.7	6.55	8.21	9.7	11.4	18	131	14.76	21.1	149	184.86
A10	A10-03	33.6509	-118.542	2-3	2.5	28.8	6.51	10.4	15.4	19	33.3	279	16.91	34.4	312.3	363.61
A10	A10-04	33.6509	-118.542	3-4	3.5	27.4	7.85	22.8	39.4	41.4	104	880	30.65	80.8	984	1095.45
A10	A10-05	33.6509	-118.542	4-5	4.5	28.7	51.7	134	74.4	122	144	1080	185.7	196.4	1224	1606.1
A10	A10-06	33.6509	-118.542	5-6	5.5	30.4	134	168	75.7	151	66.8	375	302	226.7	441.8	970.5
A10	A10-07	33.6509	-118.542	6-7	6.5	32.5	17.5	18.4	30.6	57.9	14.3	49.4	35.9	88.5	63.7	188.1
A10	A10-08	33.6509	-118.542	7-8	7.5	33.8	0.615	0.525	4.62	3.11	2.51	11.4	1.14	7.73	13.91	22.78
A10	A10-09	33.6509	-118.542	8-9	8.5	35.9	0	0	1.54	1.08	1.47	5.42	0	2.62	6.89	9.51
A10	A10-10	33.6509	-118.542	9-10	9.5	36.2	0.77	0	0.932	0.941	1.32	4.39	0.77	1.873	5.71	8.353
A10	A10-11	33.6509	-118.542	10-12	11	36.1	0	0	0	0.422	1.09	3.05	0	0.422	4.14	4.562
A10	A10-15	33.6509	-118.542	18-20	19	37.9	0	0	0	0	0.855	1.23	0	0	2.085	2.085
A11	A11-01	33.6266	-118.486	0-1	0.5	18.3	0	6.34	0	6.57	8.64	55.6	6.34	6.57	64.24	77.15
A11	A11-02	33.6266	-118.486	1-2	1.5	23.8	12.3	18	15.4	20.8	15.1	117	30.3	36.2	132.1	198.6
A11	A11-03	33.6266	-118.486	2-3	2.5	27.5	5.37	8.73	10.6	11	18	144	14.1	21.6	162	197.7
A11	A11-04	33.6266	-118.486	3-4	3.5	29	5.48	11.5	12.8	12.4	26.7	202	16.98	25.2	228.7	270.88
A11	A11-05	33.6266	-118.486	4-5	4.5	27	4.79	19.5	40	33.8	108	906	24.29	73.8	1014	1112.09
A11	A11-06	33.6266	-118.486	5-6	5.5	24.7	21.4	45.6	103	87	252	1760	67	190	2012	2269
A11	A11-07	33.6266	-118.486	6-7	6.5	26.7	282	7770	458	838	302	1480	8052	1296	1782	11130
A11	A11-08	33.6266	-118.486	7-8	7.5	28.5	332	344	150	265	34.2	64.4	676	415	98.6	1189.6
A11	A11-09	33.6266	-118.486	8-9	8.5	29.7	125	49.9	14.7	11.8	6.25	18.6	174.9	26.5	24.85	226.25
A11	A11-10	33.6266	-118.486	9-10	9.5	31.1	201	192	43.6	53.3	5.07	14.6	393	96.9	19.67	509.57
A11	A11-11	33.6266	-118.486	10-12	11	37.3	4.37	2.68	6	6.86	2.56	11.8	7.05	12.86	14.36	34.27
A11	A11-15	33.6266	-118.486	18-20	19	37.1	0	0	0	0	0	1.05	0	0	1.05	1.05
A12	A12-01	33.6016	-118.433	0-1	0.5	23.1	3.67	1.61	2.79	1.96	2.39	17.7	5.28	4.75	20.09	30.12
A12	A12-02	33.6016	-118.433	1-2	1.5	27.3	2.91	3.75	3.49	4.82	6.7	46.8	6.66	8.31	53.5	68.47
A12	A12-03	33.6016	-118.433	2-3	2.5	29.2	4.06	4.48	7.2	7.55	13.4	106	8.54	14.75	119.4	142.69
A12	A12-04	33.6016	-118.433	3-4	3.5	28.9	3.7	6.05	7.66	6.64	13	105	9.75	14.3	118	142.05
A12	A12-05	33.6016	-118.433	4-6	5	27.9	582	466	36.7	61.6	24.6	129	1048	98.3	153.6	1299.9
A12	A12-06	33.6016	-118.433	6-7	6.5	28.1	386	452	166	311	52.8	293	838	477	345.8	1660.8
A12	A12-07	33.6016	-118.433	7-8	7.5	30.2	615	452	60.6	72.6	8.29	11.2	1067	133.2	19.49	1219.69
A12	A12-08	33.6016	-118.433	8-9	8.5	31.4	9.34	10	26.2	28.4	10.1	29	19.34	54.6	39.1	113.04
A12	A12-09	33.6016	-118.433	9-10	9.5	31.7	3.12	1.55	5.73	6.33	0	0	4.67	12.06	0	16.73
A12	A12-10	33.6016	-118.433	10-12	11	33.3	0	0.459	0.656	0.923	0	2.7	0.459	1.579	2.7	4.738
A12	A12-11	33.6016	-118.433	12-14	13	37.9	1.26	0.404	1.02	0.498	0.336	1.54	1.664	1.518	1.876	5.058
A12	A12-15	33.6016	-118.433	20-22	21	35.8	0	0	1.91	0.369	0.512	2.15	0	2.279	2.662	4.941
A13	A13-01	33.5741	-118.378	0-1	0.5	14.3	0	0	0	8.04	10.7	59.8	0	8.04	70.5	78.54
A13	A13-02	33.5741	-118.378	1-2	1.5	24.8	0	1.99	0	2.45	3.44	18.8	1.99	2.45	22.24	26.68
A13	A13-03	33.5741	-118.378	2-3	2.5	26.9	1.58	1.99	1.53	2.41	3.17	29.2	3.57	3.94	32.37	39.88
A13	A13-04	33.5741	-118.378	3-4	3.5	28	5.46	3.31	6.57	4.84	7.25	57.3	8.77	11.41	64.55	84.73
A13	A13-05	33.5741	-118.378	4-5	4.5	29.6	1.29	9.48	2.62	4.14	6.68	53.4	10.77	6.76	60.08	77.61
A13	A13-06	33.5741	-118.378	5-6	5.5	29.1	2.92	8.52	12.5	15.5	28	260	11.44	28	288	327.44
A13	A13-07	33.5741	-118.378	6-7	6.5	27.7	0	41	60.1	53	143	1240	41	113.1	1383	1537.1
A13	A13-08	33.5741	-118.378	7-8	7.5	28	14.9	31	55.4	93.4	189	1140	45.9	148.8	1329	1523.7
A13	A13-09	33.5741	-118.378	8-9	8.5	29	115	468	83.9	146	40.4	333	583	229.9	373.4	1186.3
A13	A13-10	33.5741	-118.378	9-10	9.5	31.4	9.17	5.67	12.6	6.84	5.47	24.3	14.84	19.44	29.77	64.05
A13	A13-11	33.5741	-118.378	10-12	11	31.8	8.37	0	7.8	2.11	3.24	23.2	8.37	9.91	26.44	44.72
A13	A13-15	33.5741	-118.378	18-20	19	36.9	5.48	0	0	0.597	0.52	3.77	5.48	0.597	4.29	10.367
A14	A14-01	33.5467	-118.317	0-1	0.5	12.6	8.48	8.93	0	21.3	9.2	91.5	17.41	21.3	100.7	139.41
A14	A14-02	33.5467	-118.317	1-2	1.5	19.4	6.07	3.05	6.7	5.57	5.74	51.9	9.12	12.27	57.64	79.03
A14	A14-03	33.5467	-118.317	2-3	2.5	25.6	6.33	2.1	6.99	6.17	7.82	75.8	8.43	13.16	83.62	105.21
A14	A14-04	33.5467	-118.317	3-4	3.5	29.2	4.02	4.42	5.43	6.85	7.73	82.2	8.44	12.28	89.93	110.65
A14	A14-05	33.5467	-118.317	4-5	4.5	28.6	2.64	56.2	6.47	12.5	15	132	58.84	18.97	147	224.81
A14	A14-06	33.5467	-118.317	5-6	5.5	29.4	3.15	8.85	12	16	37.2	323	12	28	360.2	400.2
A14	A14-07	33.5467	-118.317	6-7	6.5	31	5.58	15.3	15.1	25.8	46.4	359	20.88	40.9	405.4	467.18
A14	A14-08	33.5467	-118.317	7-8	7.5	30.9	32.1	43.1	25.1	51.2	36.7	214	75.2	76.3	250.7	402.2
A14	A14-09	33.5467	-118.317	8-9	8.5	33	1.1	2.25	2.12	2.45	1.92	10.2	3.35	4.57	12.12	20.04
A14	A14-10	33.5467	-118.317	9-10	9.5	33.3	0	0	1.48	1.46	1.35	7.11	0	2.94	8.46	11.4
A14	A14-11	33.5467	-118.317	10-12	11	35.4	0	0	1.89	0.797	1.5	6.05	0	2.687	7.55	10.237
A14	A14-15	33.5467	-118.317	18-20	19	38.7	0	0	0	0	0	0.736	0	0	0.736	0.736
A15	A15-01	33.6075	-118.54	0-1	0.5	15.4	2.41	2.97	4.21	3.9	7.51	45.1	5.38	8.11	52.61	66.1
A15	A15-02	33.6075	-118.54	1-2	1.5	19.2	3.49	5.75	5.33	8.21	11.9	57.3	9.24	13.54	69.2	91.98
A15	A15-03	33.6075	-118.54	2-3	2.5	22.6	26.1	20.8	12.9	14.6	11.8	74.8	46.9	27.5	86.6	161
A15	A15-04	33.6075	-118.54	3-4	3.5	27.4	2.09	3.62	4.86	6.46	10.4	59.8	5.71	11.32	70.2	87.23
A15	A15-05	33.6075	-118.54	4-5	4.5	28.3	0	5.16	5.89	5.99	11.4	87.5	5.16	11.88	98.9	115.94
A15	A15-06	33.6075	-118.54	5-6	5.5	26.5	15.2	41.2	37.1	44.1	91.6	809	56.4	81.2	900.6	1038.2
A15	A15-07	33.6075	-118.54	6-7	6.5	27.9	414	786	266	385	295	1540	1200	651	1835	3686
A15	A15-08	33.6075	-118.54	7-8	7.5	29.4	799	1170	148	196	23.1	59.1	1969	344	82.2	2395.2
A15	A15-09	33.6075	-118.54	8-9	8.5	31.4	5.46	28	16.9	12.9	4.46	9.42	33.46	29.8	13.88	77.14
A15	A15-10	33.6075	-118.54	9-10	9.5	31.9	1.7	2.25	1.21	0.921	1.07	4.06	3.95	2.131	5.13	11.211
A15	A15-11	33.6075	-118.54	10-12	11	32.5	0	0.355	1.32	1.5	0.672	3.89	0.355	2.82	4.562	7.737
A15	A15-15	33.6075	-118.54	18-20	19	36.9	0	0	0	0	0	1.3	0	0	1.3	1.3
A16	A16-01	33.5812	-118.484	0-1	0.5	15.7	0	0	0	0	8.39	47	0	0	55.39	55.39
A16	A16-02	33.5812	-118.484	1-2	1.5	23.1	0	5.26	0	7.82	7.9	51.9	5.26	7.82	59.8	72.88
A16	A16-03	33.5812	-118.484	2-3	2.5	26.4	3.47	4.73	6.94	7.45	11.3	87.5	8.2	14.39	98.8	121.39
A16	A16-04	33.5812	-118.484	3-4	3.5	28.9	4.79	6.94	11.8	9.8	18.8	157	11.73	21.6	175.8	209.13
A16	A16-05	33.5812	-118.484	4-5	4.5	26.1	2.65	8.95	13.1	15.9	45.2	387	11.6	29	432.2	472.8
A16	A16-06	33.5812	-118.484	5-6	5.5	26.2	79	126	136	283	102	715	205	419	817	1441
A16	A16-07	33.5812	-118.484	6-7	6.5	26.6	1340	1460	455	874	151	484	2800	1329	635	4764
A16	A16-08	33.5812	-118.484	7-8	7.5	28.2	387	178	58.3	29.3	7.89	12.6	565	87.6	20.49	673.09
A16	A16-09	33.5812	-118.484	8-9	8.5	29	0	0.505	1.19	1.18	1.5	7.05	0.505	2.37	8.55	11.425
A16	A16-10	33.5812	-118.484	9-10	9.5	30.6	0	0	0.591	0.708	0	2.35	0	1.299	2.35	3.649
A16	A16-11	33.5812	-118.484	10-12	11	32.2	0	0	0.789	0.815	0.761	4.7	0	1.604	5.461	7.065
A16	A16-15	33.5812	-118.484	18-20	19	33.5	0	0	0	0	0	0.696	0	0	0.696	0.696
A17	A17-01	33.5574	-118.439	0-1	0.5	17.6	2.23	30.6	1.1	1.93	2.04	15.4	32.83	3.03	17.44	53.3
A17	A17-02	33.5574	-118.439	1-2	1.5	23.2	2.47	4.84	3.04	4.44	8.35	57.5	7.31	7.48	65.85	80.64
A17	A17-03	33.5574	-118.439	2-3	2.5	26.6	3.51	4.33	6.58	5.79	9.09	77	7.84	12.37	86.09	106.3
A17	A17-04	33.5574	-118.439	3-4	3.5	28.8	6.38	6.07	12.2	9.14	21.4	169	12.45	21.34	190.4	224.19
A17	A17-05	33.5574	-118.439	4-5	4.5	28.1	6.19	6.99	12	9.16	24.1	195	13.18	21.16	219.1	253.44
A17	A17-06	33.5574	-118.439	5-6	5.5	28	41.6	99.5	55.4	71.2	94.5	653	141.1	126.6	747.5	1015.2
A17	A17-07	33.5574	-118.439	6-7	6.5	29.2	101	116	64.4	94	41.4	218	217	158.4	259.4	634.8
A17	A17-08	33.5574	-118.439	7-8	7.5	29.8	8.86	4.05	19.6	12.2	3.75	11.6	12.91	31.8	15.35	60.06
A17	A17-09	33.5574	-118.439	8-9	8.5	29.5	0	0	1.14	0.565	1.39	6.07	0	1.705	7.46	9.165
A17	A17-10	33.5574	-118.439	9-10	9.5	32.5	0	0	0.694	0.388	0.718	4.08	0	1.082	4.798	5.88
A17	A17-11	33.5574	-118.439	10-12	11	33.3	3.76	1.01	5.11	1.27	1.36	6.57	4.77	6.38	7.93	19.08
A17	A17-15	33.5574	-118.439	18-20	19	35.2	0	0	0	0	0	1.33	0	0	1.33	1.33
A18	A18-01	33.5309	-118.378	0-1	0.5	12.6	2.03	2.94	2.52	3.91	3.64	29	4.97	6.43	32.64	44.04
A18	A18-02	33.5309	-118.378	1-2	1.5	22.4	15.4	5.68	9.88	5.54	8.44	62.4	21.08	15.42	70.84	107.34
A18	A18-03	33.5309	-118.378	2-3	2.5	25.6	0	2.66	4.12	3.37	5.12	41.2	2.66	7.49	46.32	56.47
A18	A18-04	33.5309	-118.378	3-4	3.5	28.5	0	3.71	6.91	6.11	11.8	87.5	3.71	13.02	99.3	116.03
A18	A18-05	33.5309	-118.378	4-5	4.5	27.3	5.61	15.3	23.8	24.8	71.5	603	20.91	48.6	674.5	744.01
A18	A18-06	33.5309	-118.378	5-6	5.5	29.9	94.9	59.1	53.7	80.6	59.1	334	154	134.3	393.1	681.4
A18	A18-07	33.5309	-118.378	6-7	6.5	31	27.5	19.1	33.8	36.5	15.7	33	46.6	70.3	48.7	165.6
A18	A18-08	33.5309	-118.378	7-8	7.5	30.1	7.85	4	12.1	8.28	5.41	13	11.85	20.38	18.41	50.64
A18	A18-09	33.5309	-118.378	8-9	8.5	31.1	1.55	0.853	1.74	0.936	0.589	2.62	2.403	2.676	3.209	8.288
A18	A18-10	33.5309	-118.378	9-10	9.5	32.2	0	0	0	0.365	0.483	2.06	0	0.365	2.543	2.908
A18	A18-11	33.5309	-118.378	10-12	11	33.7	2.37	0	0	0.428	0.52	2.97	2.37	0.428	3.49	6.288
A18	A18-15	33.5309	-118.378	18-20	19	36.1	0	0	0	0.588	0	0.709	0	0.588	0.709	1.297
A19	A19-01	33.5033	-118.317	0-1	0.5	13.3	3.13	1.94	3.72	2.99	2.68	18.4	5.07	6.71	21.08	32.86
A19	A19-02	33.5033	-118.317	1-2	1.5	20.8	0	0	5	4.78	9.12	50	0	9.78	59.12	68.9
A19	A19-03	33.5033	-118.317	2-3	2.5	26.2	4.22	5.36	8.09	8.45	16.8	116	9.58	16.54	132.8	158.92
A19	A19-04	33.5033	-118.317	3-4	3.5	28.6	4.12	3.84	8.18	8.16	14	120	7.96	16.34	134	158.3
A19	A19-05	33.5033	-118.317	4-5	4.5	28.6	4.82	7.6	15.8	14.9	35.2	319	12.42	30.7	354.2	397.32
A19	A19-06	33.5033	-118.317	5-6	5.5	27	8.97	22.2	31.4	31.3	76.8	634	31.17	62.7	710.8	804.67
A19	A19-07	33.5033	-118.317	6-7	6.5	28.8	1910	3910	78.8	226	53.9	268	5820	304.8	321.9	6446.7
A19	A19-08	33.5033	-118.317	7-8	7.5	28.4	42.7	13.5	34.1	18.8	25.9	193	56.2	52.9	218.9	328
A19	A19-09	33.5033	-118.317	8-9	8.5	30.7	19	5.32	23	11.8	7.48	41.5	24.32	34.8	48.98	108.1
A19	A19-10	33.5033	-118.317	9-10	9.5	31.1	11.8	2.1	13.1	6.06	3.42	11.9	13.9	19.16	15.32	48.38
A19	A19-11	33.5033	-118.317	10-12	11	34.7	0	0	1.58	0.788	0.678	2.88	0	2.368	3.558	5.926
A19	A19-15	33.5033	-118.317	18-20	19	38	0	0	0	0.354	0	0.962	0	0.354	0.962	1.316
A20	A20-01	33.5615	-118.543	0-1	0.5	29.8	3.17	3.84	5.2	6.64	7.1	44.2	7.01	11.84	51.3	70.15
A20	A20-02	33.5615	-118.543	1-2	1.5	28.7	7.43	7.24	7.6	8.77	9.53	83	14.67	16.37	92.53	123.57
A20	A20-03	33.5615	-118.543	2-3	2.5	28.8	4.21	5.9	9.12	10.3	16.1	123	10.11	19.42	139.1	168.63
A20	A20-04	33.5615	-118.543	3-4	3.5	28.7	5.39	10.3	18.2	16.1	37.7	286	15.69	34.3	323.7	373.69
A20	A20-05	33.5615	-118.543	4-5	4.5	28.3	905	1980	198	396	96.5	449	2885	594	545.5	4024.5
A20	A20-06	33.5615	-118.543	5-6	5.5	29.5	108	787	206	468	33.5	83.5	895	674	117	1686
A20	A20-07	33.5615	-118.543	6-7	6.5	31.3	0.694	0.643	8.43	8.38	4.56	9.57	1.337	16.81	14.13	32.277
A20	A20-08	33.5615	-118.543	7-8	7.5	32.3	1.08	0.941	1.01	1.03	1.35	5.21	2.021	2.04	6.56	10.621
A20	A20-09	33.5615	-118.543	8-9	8.5	34	0	0	0.856	0.542	0.787	3.2	0	1.398	3.987	5.385
A20	A20-10	33.5615	-118.543	9-10	9.5	33.6	0	0	0	0	0	1.72	0	0	1.72	1.72
A20	A20-11	33.5615	-118.543	10-12	11	34.1	0	0	0.47	0.436	0	1.65	0	0.906	1.65	2.556
A20	A20-15	33.5615	-118.543	18-20	19	34.4	0	0	0	0	0	0.452	0	0	0.452	0.452
A21	A21-01	33.5369	-118.49	0-1	0.5	20.5	4.08	36.6	4.35	3.66	3.81	28.2	40.68	8.01	32.01	80.7
A21	A21-02	33.5369	-118.49	1-2	1.5	30.7	5.07	4.87	6.01	6.33	4.94	34.6	9.94	12.34	39.54	61.82
A21	A21-03	33.5369	-118.49	2-3	2.5	34.8	5.88	7.28	7.81	8.62	9.79	75.2	13.16	16.43	84.99	114.58
A21	A21-04	33.5369	-118.49	3-4	3.5	30	12.5	11	11.2	9.43	18.6	126	23.5	20.63	144.6	188.73
A21	A21-05	33.5369	-118.49	4-5	4.5	29.4	8.24	17.6	15.6	14.8	28.5	194	25.84	30.4	222.5	278.74
A21	A21-06	33.5369	-118.49	5-6	5.5	30.2	31.4	49.1	46.6	50.4	76.8	516	80.5	97	592.8	770.3
A21	A21-07	33.5369	-118.49	6-7	6.5	30	248	459	148	182	37	206	707	330	243	1280
A21	A21-08	33.5369	-118.49	7-8	7.5	31	1.41	1.29	8.36	6.25	4.44	7.94	2.7	14.61	12.38	29.69
A21	A21-09	33.5369	-118.49	8-9	8.5	31.7	0.952	0.942	1.2	1.28	1.77	11.9	1.894	2.48	13.67	18.044
A21	A21-10	33.5369	-118.49	9-10	9.5	32.5	0	0	0.701	0.391	0	1.69	0	1.092	1.69	2.782
A21	A21-11	33.5369	-118.49	10-12	11	32.9	0	0	0	0.404	0	1.09	0	0.404	1.09	1.494
A21	A21-15	33.5369	-118.49	18-20	19	34.8	0	0	0.582	0.524	0.552	1.58	0	1.106	2.132	3.238
A22	A22-01	33.5132	-118.435	0-1	0.5	10.7	2.18	2.42	1.54	1.67	1.89	12.1	4.6	3.21	13.99	21.8
A22	A22-02	33.5132	-118.435	1-3	2	17	4.43	5.9	4.82	5.42	7.81	65.4	10.33	10.24	73.21	93.78
A22	A22-04	33.5132	-118.435	3-4	3.5	28.7	5.8	11.5	7.64	9.19	17.4	131	17.3	16.83	148.4	182.53
A22	A22-05	33.5132	-118.435	4-5	4.5	29.3	9.2	19.1	21.8	24.6	54.7	445	28.3	46.4	499.7	574.4
A22	A22-06	33.5132	-118.435	5-6	5.5	29.2	154	319	35.8	64.7	21.7	96.5	473	100.5	118.2	691.7
A22	A22-07	33.5132	-118.435	6-7	6.5	29	1.83	1.99	5.5	3.66	3.82	13.6	3.82	9.16	17.42	30.4
A22	A22-08	33.5132	-118.435	7-8	7.5	28.6	0	0	0	0	0.526	2.55	0	0	3.076	3.076
A22	A22-09	33.5132	-118.435	8-9	8.5	31.2	0	0	0	0.358	0.475	1.98	0	0.358	2.455	2.813
A22	A22-10	33.5132	-118.435	9-10	9.5	33.6	0	0	0	0	0	1.08	0	0	1.08	1.08
A22	A22-11	33.5132	-118.435	10-11	10.5	36	0	0	0	0	0	0.877	0	0	0.877	0.877
A22	A22-15	33.5132	-118.435	16-18	17	31.7	0	0	0	0	0	0	0	0	0	0
A23	A23-01	33.4853	-118.378	0-1	0.5	20.4	1.3	1.64	1.36	1	0.836	5.65	2.94	2.36	6.486	11.786
A23	A23-02	33.4853	-118.378	1-2	1.5	14.2	3.64	4.34	4.33	6.52	6.74	52.9	7.98	10.85	59.64	78.47
A23	A23-03	33.4853	-118.378	2-3	2.5	21.4	4.08	7.4	7.32	7.46	11.3	101	11.48	14.78	112.3	138.56
A23	A23-04	33.4853	-118.378	3-4	3.5	27.4	1.01	11.3	0.693	1.18	1.67	11.1	12.31	1.873	12.77	26.953
A23	A23-05	33.4853	-118.378	4-5	4.5	29.4	4.74	4.26	1.21	1.59	2.24	16.2	9	2.8	18.44	30.24
A23	A23-06	33.4853	-118.378	5-6	5.5	30.2	4.13	8.51	12	10.7	25.8	221	12.64	22.7	246.8	282.14
A23	A23-07	33.4853	-118.378	6-7	6.5	26.9	25.7	582	25.8	51.2	58.4	430	607.7	77	488.4	1173.1
A23	A23-08	33.4853	-118.378	7-8	7.5	29.2	17.2	24.3	15.4	22.8	10.2	55.6	41.5	38.2	65.8	145.5
A23	A23-09	33.4853	-118.378	8-9	8.5	30	1.12	0.696	1.15	1.47	1.42	5.51	1.816	2.62	6.93	11.366
A23	A23-10	33.4853	-118.378	9-10	9.5	30.7	0	0	0	0	0	0.567	0	0	0.567	0.567
A23	A23-11	33.4853	-118.378	10-12	11	31.8	0.398	0.354	0	0	0	0.787	0.752	0	0.787	1.539
A23	A23-15	33.4853	-118.378	18-20	19	35.9	0	0	0	0	0	0.992	0	0	0.992	0.992
A24	A24-01	33.4567	-118.319	0-1	0.5	11.3	0	0	0	0	0	42.9	0	0	42.9	42.9
A24	A24-02	33.4567	-118.319	1-2	1.5	26.5	1.2	1.37	1.9	1.5	1.86	13.9	2.57	3.4	15.76	21.73
A24	A24-03	33.4567	-118.319	2-3	2.5	27.7	2.13	1.86	3.15	2.1	2.52	21.4	3.99	5.25	23.92	33.16
A24	A24-04	33.4567	-118.319	3-4	3.5	21.2	2.93	4.64	3.88	7.58	7.73	68.9	7.57	11.46	76.63	95.66
A24	A24-05	33.4567	-118.319	4-5	4.5	25.6	3.68	6.36	4.49	5.51	9.77	92	10.04	10	101.77	121.81
A24	A24-06	33.4567	-118.319	5-6	5.5	26	10.2	61.3	13.9	14.4	28.2	252	71.5	28.3	280.2	380
A24	A24-07	33.4567	-118.319	6-7	6.5	28.1	32.8	54.2	26.3	29.3	51.3	416	87	55.6	467.3	609.9
A24	A24-08	33.4567	-118.319	7-8	7.5	29.4	4.09	5	7.93	7.29	6.57	35.9	9.09	15.22	42.47	66.78
A24	A24-09	33.4567	-118.319	8-9	8.5	28.3	0.525	0.52	1.32	0.979	2.14	13.5	1.045	2.299	15.64	18.984
A24	A24-10	33.4567	-118.319	9-10	9.5	31.5	0	0	0	0	0.386	2.4	0	0	2.786	2.786
A24	A24-11	33.4567	-118.319	10-12	11	32.8	0	0	0	0	0	2.16	0	0	2.16	2.16
A24	A24-15	33.4567	-118.319	18-20	19	35	0	0	0	0	0	0.367	0	0	0.367	0.367
A28	A28-01	33.6177	-118.59	0-1	0.5	10.8	10.5	7.21	9.27	10.9	14.7	111	17.71	20.17	125.7	163.58
A28	A28-02	33.6177	-118.59	1-2	1.5	29.2	7.18	3.85	7.12	6.29	8.2	70.3	11.03	13.41	78.5	102.94
A28	A28-03	33.6177	-118.59	2-3	2.5	31.6	8.13	6.92	10.1	9.16	13.1	119	15.05	19.26	132.1	166.41
A28	A28-04	33.6177	-118.59	3-4	3.5	30.9	12.3	9.85	9.26	9.17	14.1	124	22.15	18.43	138.1	178.68
A28	A28-05	33.6177	-118.59	4-5	4.5	31.2	32.2	22	18.9	30.5	39.7	296	54.2	49.4	335.7	439.3
A28	A28-06	33.6177	-118.59	5-6	5.5	33.7	20.6	79	22.7	27.5	14.9	87.2	99.6	50.2	102.1	251.9
A28	A28-07	33.6177	-118.59	6-7	6.5	34.5	2.07	0.854	5.72	2.65	3.36	15	2.924	8.37	18.36	29.654
A28	A28-08	33.6177	-118.59	7-8	7.5	35.3	2	0.671	2.59	0.802	1.42	5.79	2.671	3.392	7.21	13.273
A28	A28-09	33.6177	-118.59	8-9	8.5	36.4	0	0	3.12	1.04	0.802	3.97	0	4.16	4.772	8.932
A28	A28-10	33.6177	-118.59	9-10	9.5	34.8	0	0.39	0	0.396	0	1.72	0.39	0.396	1.72	2.506
A28	A28-11	33.6177	-118.59	10-12	11	37.3	0	0.285	3.28	0	0	2.73	0.285	3.28	2.73	6.295
A28	A28-15	33.6177	-118.59	18-20	19	40.2	0.694	1.1	0.619	0	0	0.803	1.794	0.619	0.803	3.216
B03	B03-01	33.57	-118.639	0-1	0.5	39	14.6	14	4.88	5.33	2.94	23.8	28.6	10.21	26.74	65.55
B03	B03-02	33.57	-118.639	1-2	1.5	26.6	7.6	68.6	4.77	7.09	2.9	18.4	76.2	11.86	21.3	109.36
B03	B03-03	33.57	-118.639	2-3	2.5	31.3	5.31	24.3	4.7	6.32	3.12	22.5	29.61	11.02	25.62	66.25
B03	B03-04	33.57	-118.639	3-4	3.5	37.8	11.8	17.4	5.61	6.99	3.3	25	29.2	12.6	28.3	70.1
B03	B03-05	33.57	-118.639	4-5	4.5	36.9	5.15	7.85	4.26	4.45	2.69	24.8	13	8.71	27.49	49.2
B03	B03-06	33.57	-118.639	5-6	5.5	37.6	3.45	3.71	4.86	4.68	3.55	27.7	7.16	9.54	31.25	47.95
B03	B03-07	33.57	-118.639	6-7	6.5	38.9	6.83	8.22	6.98	6.21	4.44	33.2	15.05	13.19	37.64	65.88
B03	B03-08	33.57	-118.639	7-8	7.5	40.4	11	334	5.82	10.6	4.16	30.6	345	16.42	34.76	396.18
B03	B03-09	33.57	-118.639	8-9	8.5	40.8	9.99	8.88	6.16	5.28	4.56	57.8	18.87	11.44	62.36	92.67
B03	B03-10	33.57	-118.639	9-10	9.5	47.3	1.8	1.83	3.14	2.78	2.43	18.7	3.63	5.92	21.13	30.68
B03	B03-11	33.57	-118.639	10-12	11	40.1	4.98	3.24	9.07	8.79	4.91	25.7	8.22	17.86	30.61	56.69
B03	B03-12	33.57	-118.639	12-14	13	40.3	1.31	1.05	1.53	1.25	1.22	6.49	2.36	2.78	7.71	12.85
B03	B03-13	33.57	-118.639	14-16	15	40.2	3.08	3.05	0.977	0.972	0.54	3.15	6.13	1.949	3.69	11.769
B03	B03-14	33.57	-118.639	16-18	17	41.4	0.505	0.55	0.465	0.372	0.32	2.2	1.055	0.837	2.52	4.412
B03	B03-15	33.57	-118.639	18-20	19	41.9	1.54	2.18	0.913	0.705	0	2.37	3.72	1.618	2.37	7.708
B06	B06-01	33.5541	-118.568	0-1	0.5	19.9	19.4	29.3	28.8	42.7	7.43	38.8	48.7	71.5	46.23	166.43
B06	B06-02	33.5541	-118.568	1-2	1.5	27	11.9	40	16.2	27.8	8.98	76.6	51.9	44	85.58	181.48
B06	B06-03	33.5541	-118.568	2-3	2.5	33.5	9.05	15.9	10.2	13.8	6.76	54.1	24.95	24	60.86	109.81
B06	B06-04	33.5541	-118.568	3-4	3.5	30.6	6.01	7.77	9.65	11.8	5.97	44.7	13.78	21.45	50.67	85.9
B06	B06-05	33.5541	-118.568	4-5	4.5	31.4	6.86	8.8	10.1	11.9	5.47	62.4	15.66	22	67.87	105.53
B06	B06-06	33.5541	-118.568	5-6	5.5	32.9	11.2	14	23.6	34.6	11.3	83.1	25.2	58.2	94.4	177.8
B06	B06-07	33.5541	-118.568	6-7	6.5	32.1	31900	24400	1790	2670	0	267	56300	4460	267	61027
B06	B06-08	33.5541	-118.568	7-8	7.5	33.8	3090	2470	191	246	21.9	96.1	5560	437	118	6115
B06	B06-09	33.5541	-118.568	8-9	8.5	34.4	89.8	78.2	26.4	41.2	11	71	168	67.6	82	317.6
B06	B06-10	33.5541	-118.568	9-10	9.5	34.1	27.3	52.1	19.4	39.9	7.88	54.3	79.4	59.3	62.18	200.88
B06	B06-11	33.5541	-118.568	10-12	11	36.1	12.9	18.2	12.2	21	5.41	34.8	31.1	33.2	40.21	104.51
B06	B06-15	33.5541	-118.568	18-20	19	37.4	3.95	2.9	2.82	3.69	0.905	4.25	6.85	6.51	5.155	18.515
B08	B08-01	33.5342	-118.639	0-1	0.5	41.5	14.6	39.5	5.05	6.87	1.44	8.7	54.1	11.92	10.14	76.16
B08	B08-02	33.5342	-118.639	1-2	1.5	46.8	22.1	41.6	6.44	8.69	1.6	9.48	63.7	15.13	11.08	89.91
B08	B08-03	33.5342	-118.639	2-3	2.5	51.2	13.4	40	6.45	6.93	1.59	10.5	53.4	13.38	12.09	78.87
B08	B08-04	33.5342	-118.639	3-4	3.5	50.5	15.3	20.5	10.4	12.7	2.22	12.3	35.8	23.1	14.52	73.42
B08	B08-05	33.5342	-118.639	4-5	4.5	53.4	19.3	54.1	16.6	20.2	2.82	15.6	73.4	36.8	18.42	128.62
B08	B08-06	33.5342	-118.639	5-6	5.5	53.3	231	614	60.6	140	2.84	19	845	200.6	21.84	1067.44
B08	B08-07	33.5342	-118.639	6-7	6.5	56.4	17	48.8	14.2	19.8	2.58	16	65.8	34	18.58	118.38
B08	B08-08	33.5342	-118.639	7-8	7.5	58.3	8.63	135	6.28	9.1	2.27	10.5	143.63	15.38	12.77	171.78
B08	B08-09	33.5342	-118.639	8-9	8.5	56.2	10.3	32.9	5.46	7.37	1.75	7.47	43.2	12.83	9.22	65.25
B08	B08-10	33.5342	-118.639	9-10	9.5	50.8	3.18	4	2.61	3.11	1.18	5.32	7.18	5.72	6.5	19.4
B08	B08-11	33.5342	-118.639	10-12	11	59.7	0.348	0.427	0.58	0.667	0.304	1.11	0.775	1.247	1.414	3.436
B08	B08-15	33.5342	-118.639	18-20	19	53.4	0	0	0	0	0	0	0	0	0	0
B12	B12-01	33.7726	-118.594	0-1	0.5	16.4	5.55	10.1	16.9	30.4	46.7	393	15.65	47.3	439.7	502.65
B12	B12-02	33.7726	-118.594	1-2	1.5	19.6	2.86	5.93	7.65	10.6	21.1	183	8.79	18.25	204.1	231.14
B12	B12-03	33.7726	-118.594	2-3	2.5	23	3.61	27.9	9.93	14.9	28.8	255	31.51	24.83	283.8	340.14
B12	B12-04	33.7726	-118.594	3-4	3.5	27.8	16	20.1	17.9	24.6	46	420	36.1	42.5	466	544.6
B12	B12-05	33.7726	-118.594	4-5	4.5	32.3	4.65	19.4	21.3	29.4	71.5	588	24.05	50.7	659.5	734.25
B12	B12-06	33.7726	-118.594	5-6	5.5	31.9	9.66	38.8	28.2	44.8	104	738	48.46	73	842	963.46
B12	B12-07	33.7726	-118.594	6-7	6.5	32.7	10.5	30.6	31.3	49	111	705	41.1	80.3	816	937.4
B12	B12-08	33.7726	-118.594	7-8	7.5	33.6	12	41	36	58.1	71.5	488	53	94.1	559.5	706.6
B12	B12-09	33.7726	-118.594	8-9	8.5	36.6	25	685	24.4	59.3	36.2	218	710	83.7	254.2	1047.9
B12	B12-10	33.7726	-118.594	9-10	9.5	37.6	14.5	19.7	14.7	20	19.4	146	34.2	34.7	165.4	234.3
B12	B12-11	33.7726	-118.594	10-12	11	35.5	6.66	2.24	8.48	6.43	8.81	63.3	8.9	14.91	72.11	95.92
B12	B12-12	33.7726	-118.594	12-14	13	36.7	1.18	0.921	1.22	1.18	1.99	14.2	2.101	2.4	16.19	20.691
B12	B12-13	33.7726	-118.594	14-16	15	38.5	1.42	0.388	1.76	1.26	2.3	15.6	1.808	3.02	17.9	22.728
B12	B12-14	33.7726	-118.594	16-18	17	39.2	1.78	0	0.668	0.953	1.11	7	1.78	1.621	8.11	11.511
B12	B12-15	33.7726	-118.594	18-20	19	40.5	0	0	1.32	0.94	1.34	9.49	0	2.26	10.83	13.09
B13	B13-01	33.6769	-118.601	0-1	0.5	67.5	1.42	2.23	1.61	1.83	1.36	12.3	3.65	3.44	13.66	20.75
B13	B13-02	33.6769	-118.601	1-2	1.5	67.1	17.1	137	4.32	6.33	2.87	22.3	154.1	10.65	25.17	189.92
B13	B13-03	33.6769	-118.601	2-3	2.5	68.9	0.698	6.45	2.48	2.28	1.76	15.2	7.148	4.76	16.96	28.868
B13	B13-04	33.6769	-118.601	3-4	3.5	70.9	0.239	0.29	0.72	0.949	0.472	4.14	0.529	1.669	4.612	6.81
B13	B13-05	33.6769	-118.601	4-5	4.5	71.4	0.725	1.37	0.593	0.62	0.414	3.58	2.095	1.213	3.994	7.302
B13	B13-06	33.6769	-118.601	5-6	5.5	71.1	0	0.301	0	0.244	0	1.07	0.301	0.244	1.07	1.615
B13	B13-07	33.6769	-118.601	6-7	6.5	71.1	0	0.235	0	0	0	0.675	0.235	0	0.675	0.91
B13	B13-08	33.6769	-118.601	7-8	7.5	70.5	0	0	0	0	0	0	0	0	0	0
B13	B13-09	33.6769	-118.601	8-9	8.5	70.5	0	0	0	0	0	0.824	0	0	0.824	0.824
B13	B13-10	33.6769	-118.601	9-10	9.5	70.8	0	0	0	0	0	0.592	0	0	0.592	0.592
B13	B13-11	33.6769	-118.601	10-11	10.5	71	0	0	0	0	0	0	0	0	0	0
B13	B13-12	33.6769	-118.601	11-12	11.5	70.1	0	0	0	0	0	0	0	0	0	0
B14	B14-01	33.5883	-118.322	0-1	0.5	36.6	1.78	4.7	4.35	6.75	13.5	123	6.48	11.1	136.5	154.08
B14	B14-02	33.5883	-118.322	1-2	1.5	39.9	6.29	8.53	5.06	7.36	11.1	96.8	14.82	12.42	107.9	135.14
B14	B14-03	33.5883	-118.322	2-3	2.5	40.7	0.58	3.49	4.36	7.16	14.2	105	4.07	11.52	119.2	134.79
B14	B14-04	33.5883	-118.322	3-4	3.5	43.7	0.811	12.8	4.94	7.4	15.4	142	13.611	12.34	157.4	183.351
B14	B14-05	33.5883	-118.322	4-5	4.5	44.3	1.24	3.72	6.11	10.5	16.7	153	4.96	16.61	169.7	191.27
B14	B14-06	33.5883	-118.322	5-6	5.5	44.2	2.87	5.5	6.36	8.76	16.2	143	8.37	15.12	159.2	182.69
B14	B14-07	33.5883	-118.322	6-7	6.5	45.2	1.27	4.3	6.41	9.51	20.3	178	5.57	15.92	198.3	219.79
B14	B14-08	33.5883	-118.322	7-8	7.5	50.8	3.81	4.55	5.07	8.59	17.2	141	8.36	13.66	158.2	180.22
B14	B14-09	33.5883	-118.322	8-9	8.5	49.1	2.53	9.71	13.3	21.4	38.2	330	12.24	34.7	368.2	415.14
B14	B14-10	33.5883	-118.322	9-10	9.5	47	3.3	7.54	13.1	19.7	32.7	271	10.84	32.8	303.7	347.34
B14	B14-11	33.5883	-118.322	10-12	11	44.6	4.1	6.86	11.5	19.4	33.7	271	10.96	30.9	304.7	346.56
B14	B14-12	33.5883	-118.322	12-14	13	44.8	5.78	42.9	16.6	27.1	44.9	369	48.68	43.7	413.9	506.28
B14	B14-13	33.5883	-118.322	14-16	15	45.6	2.54	57.8	14.5	26.8	38.5	304	60.34	41.3	342.5	444.14
B14	B14-14	33.5883	-118.322	16-18	17	46.2	5.51	33.6	6.39	7.13	14.4	130	39.11	13.52	144.4	197.03
B14	B14-15	33.5883	-118.322	18-20	19	46.8	0	26.2	2.71	5.66	7.06	44.2	26.2	8.37	51.26	85.83
B14	B14-16	33.5883	-118.322	20-22	21	47.1	1.79	1.75	5.49	5.04	3.98	27	3.54	10.53	30.98	45.05
B14	B14-17	33.5883	-118.322	22-24	23	47.5	1.33	0.789	3.27	2.6	2.55	17	2.119	5.87	19.55	27.539
B14	B14-18	33.5883	-118.322	24-26	25	48	0	0.311	0.625	1.5	2.01	11.9	0.311	2.125	13.91	16.346
B14	B14-19	33.5883	-118.322	26-28	27	49.1	0	0.324	0.803	1.22	1.9	10.3	0.324	2.023	12.2	14.547
B14	B14-20	33.5883	-118.322	28-30	29	50.3	0.305	0.784	0.874	1.58	1.24	6.99	1.089	2.454	8.23	11.773
C19	C19-01	33.5445	-118.55	0-1	0.5	19.9	3.84	5.52	6.41	5.22	5.05	25.8	9.36	11.63	30.85	51.84
C19	C19-02	33.5445	-118.55	1-2	1.5	23.9	10.1	8.19	6.35	7.19	4.56	28.2	18.29	13.54	32.76	64.59
C19	C19-03	33.5445	-118.55	2-3	2.5	25.8	15.8	14.3	11.2	8.84	7.52	48.2	30.1	20.04	55.72	105.86
C19	C19-04	33.5445	-118.55	3-4	3.5	27.4	8.65	14.8	9.23	9.3	9.95	75.6	23.45	18.53	85.55	127.53
C19	C19-05	33.5445	-118.55	4-5	4.5	28.5	41.2	49.7	17.3	20	16.1	115	90.9	37.3	131.1	259.3
C19	C19-06	33.5445	-118.55	5-6	5.5	28.9	19.9	55.6	29.8	26.7	26.6	224	75.5	56.5	250.6	382.6
C19	C19-07	33.5445	-118.55	6-7	6.5	29	22.8	39.5	23.8	26.1	39	326	62.3	49.9	365	477.2
C19	C19-08	33.5445	-118.55	7-8	7.5	31.1	64.7	68.2	32.2	37.2	34	212	132.9	69.4	246	448.3
C19	C19-09	33.5445	-118.55	8-9	8.5	31.3	658	660	173	286	160	810	1318	459	970	2747
C19	C19-10	33.5445	-118.55	9-10	9.5	30.2	448	368	126	180	45.2	220	816	306	265.2	1387.2
C19	C19-11	33.5445	-118.55	10-12	11	29.5	176	195	198	397	115	627	371	595	742	1708
C19	C19-12	33.5445	-118.55	12-14	13	34.8	10.5	10.5	4.97	6.62	1.58	5.45	21	11.59	7.03	39.62
C19	C19-13	33.5445	-118.55	14-16	15	36.1	1.47	1.25	1.93	1.87	0.738	2.35	2.72	3.8	3.088	9.608
C19	C19-14	33.5445	-118.55	16-18	17	36.1	2.06	1.44	0.759	0.621	0.454	2.62	3.5	1.38	3.074	7.954
C19	C19-15	33.5445	-118.55	18-20	19	35.8	0		0.381	0.515	0	0.586	0	0.896	0.586	1.482
C20	C20-01	33.5368	-118.516	0-1	0.5	10.9	1.84	3.09	3.02	2.44	2.8	18.5	4.93	5.46	21.3	31.69
C20	C20-02	33.5368	-118.516	1-2	1.5	19.6	5.86	7.34	8.62	6.38	7.91	50.6	13.2	15	58.51	86.71
C20	C20-03	33.5368	-118.516	2-3	2.5	40	21.3	19.8	10.4	12.9	4.35	29.1	41.1	23.3	33.45	97.85
C20	C20-04	33.5368	-118.516	3-4	3.5	31.4	12	26.3	16	19.3	14.9	118	38.3	35.3	132.9	206.5
C20	C20-05	33.5368	-118.516	4-5	4.5	28	7.36	9.75	11.2	13.5	12.8	95.4	17.11	24.7	108.2	150.01
C20	C20-06	33.5368	-118.516	5-6	5.5	29	5.55	8.78	5.99	7.33	27.6	93.6	14.33	13.32	121.2	148.85
C20	C20-07	33.5368	-118.516	6-7	6.5	27.8	21.3	25.2	14.3	14.9	25.3	215	46.5	29.2	240.3	316
C20	C20-08	33.5368	-118.516	7-8	7.5	27.7	240	222	128	352	342	1960	462	480	2302	3244
C20	C20-09	33.5368	-118.516	8-9	8.5	27.3	2330	2120	432	550	95.1	274	4450	982	369.1	5801.1
C20	C20-10	33.5368	-118.516	9-10	9.5	27.9	4300	2610	433	520	47.3	34.8	6910	953	82.1	7945.1
C20	C20-11	33.5368	-118.516	10-12	11	29.8	185	170	149	197	9.78	7.61	355	346	17.39	718.39
C20	C20-12	33.5368	-118.516	12-14	13	33.8	8.78	5.25	29.8	51.8	2.98	2.35	14.03	81.6	5.33	100.96
C20	C20-13	33.5368	-118.516	14-16	15	34.5	3.24	2	4.05	5.48	0	1.5	5.24	9.53	1.5	16.27
C20	C20-14	33.5368	-118.516	16-18	17	34.2	1.52	1.1	1.49	1.34	0	1.31	2.62	2.83	1.31	6.76
C20	C20-15	33.5368	-118.516	18-20	19	33.7	1.69	1.3	2.16	2.86	0.37	1.6	2.99	5.02	1.97	9.98
C21	C21-01	33.5605	-118.591	0-1	0.5	33.4	5.44	4.82	6.41	7.53	2.52	19.7	10.26	13.94	22.22	46.42
C21	C21-02	33.5605	-118.591	1-2	1.5	35.7	10.9	9.54	4.98	6.66	2.07	14.7	20.44	11.64	16.77	48.85
C21	C21-03	33.5605	-118.591	2-3	2.5	38.2	4.8	16.8	19.6	29.2	2.88	21.2	21.6	48.8	24.08	94.48
C21	C21-04	33.5605	-118.591	3-4	3.5	35.6	8.3	9.92	6.23	7.7	2.56	20.7	18.22	13.93	23.26	55.41
C21	C21-05	33.5605	-118.591	4-5	4.5	38.1	10.2	10.8	7.17	10.7	3.76	28.3	21	17.87	32.06	70.93
C21	C21-06	33.5605	-118.591	5-6	5.5	39.2	18.2	3.41	4.45	4.85	2.28	18.5	21.61	9.3	20.78	51.69
C21	C21-07	33.5605	-118.591	6-7	6.5	41.1	9.93	8.95	7.73	8.06	3.94	31.2	18.88	15.79	35.14	69.81
C21	C21-08	33.5605	-118.591	7-8	7.5	42.4	3.7	4.15	10.2	13.7	4.91	35.6	7.85	23.9	40.51	72.26
C21	C21-09	33.5605	-118.591	8-9	8.5	37.9	33.9	30.4	12.4	16.2	4.27	29.5	64.3	28.6	33.77	126.67
C21	C21-10	33.5605	-118.591	9-10	9.5	42.8	20.9	25.5	12.5	13.5	3.63	18.6	46.4	26	22.23	94.63
C21	C21-11	33.5605	-118.591	10-12	11	44.3	8.57	6.95	7.45	7.3	2.8	9	15.52	14.75	11.8	42.07
C21	C21-12	33.5605	-118.591	12-14	13	45.2	20	35	15.8	25.7	4.14	24.6	55	41.5	28.74	125.24
C21	C21-13	33.5605	-118.591	14-16	15	49	6.57	12.8	3.06	4.13	1.63	8.21	19.37	7.19	9.84	36.4
C21	C21-14	33.5605	-118.591	16-18	17	48.9	1.42	1.42	1.02	1.8	0.539	2.64	2.84	2.82	3.179	8.839
C21	C21-15	33.5605	-118.591	18-20	19	46	2.8	3.79	1.82	2.28	0.726	3.55	6.59	4.1	4.276	14.966
C22	C22-01	33.5355	-118.596	0-1	0.5	36	18.3	21.2	16.9	24	3.4	14.2	39.5	40.9	17.6	98
C22	C22-02	33.5355	-118.596	1-2	1.5	36.6	19.7	17.5	12.1	13.2	3.05	13	37.2	25.3	16.05	78.55
C22	C22-03	33.5355	-118.596	2-3	2.5	39.3	22.9	72.4	50.2	74.9	3.92	15.5	95.3	125.1	19.42	239.82
C22	C22-04	33.5355	-118.596	3-4	3.5	42.8	43.1	36.9	15	16.9	4.68	19	80	31.9	23.68	135.58
C22	C22-05	33.5355	-118.596	4-5	4.5	44.5	76	85.7	96.8	120	5.36	18.1	161.7	216.8	23.46	401.96
C22	C22-06	33.5355	-118.596	5-6	5.5	45.9	65.2	67	14	15.8	3.31	14	132.2	29.8	17.31	179.31
C22	C22-07	33.5355	-118.596	6-7	6.5	47.2	64	235	12.4	16.1	3.89	15.8	299	28.5	19.69	347.19
C22	C22-08	33.5355	-118.596	7-8	7.5	47	8.92	12.1	8.27	10.2	3.26	12.9	21.02	18.47	16.16	55.65
C22	C22-09	33.5355	-118.596	8-9	8.5	47.7	22.3	38.5	10.4	14.8	3.15	12.3	60.8	25.2	15.45	101.45
C22	C22-10	33.5355	-118.596	9-10	9.5	48.2	3.75	3.45	5.67	6.85	2.19	8.11	7.2	12.52	10.3	30.02
C22	C22-11	33.5355	-118.596	10-12	11	48.1	7.76	5.55	16.3	13.7	2.14	4.19	13.31	30	6.33	49.64
C22	C22-12	33.5355	-118.596	12-14	13	46.1	16.5	73.8	11.1	28	2.58	6.63	90.3	39.1	9.21	138.61
C22	C22-13	33.5355	-118.596	14-16	15	46.7	15.2	21.7	13.2	30.6	4.64	15	36.9	43.8	19.64	100.34
C22	C22-14	33.5355	-118.596	16-18	17	48.4	0.302	0.389	0.678	0.549	0	0.654	0.691	1.227	0.654	2.572
C22	C22-15	33.5355	-118.596	18-20	19	50.3	0.581	0.573	0.567	0.597	0.281	1.28	1.154	1.164	1.561	3.879
C23	C23-01	33.7452	-118.494	0-1	0.5	18.7	5.02	78.8	30.9	63.9	98.5	814	83.82	94.8	912.5	1091.12
C23	C23-02	33.7452	-118.494	1-2	1.5	30	2.39	10.7	17.8	32.2	55.8	463	13.09	50	518.8	581.89
C23	C23-03	33.7452	-118.494	2-3	2.5	34.3	4.3	11.1	17.9	29.8	51.3	430	15.4	47.7	481.3	544.4
C23	C23-04	33.7452	-118.494	3-4	3.5	38.1	2.37	18.4	16.9	22.3	44.2	376	20.77	39.2	420.2	480.17
C23	C23-05	33.7452	-118.494	4-5	4.5	39.8	3.22	5.1	13	20.1	47.3	371	8.32	33.1	418.3	459.72
C23	C23-06	33.7452	-118.494	5-6	5.5	39.7	0	34.7	11.4	24	35.5	316	34.7	35.4	351.5	421.6
C23	C23-07	33.7452	-118.494	6-7	6.5	40.6	8.31	14.3	16.9	27	43	375	22.61	43.9	418	484.51
C23	C23-08	33.7452	-118.494	7-8	7.5	41.1	0	10.8	16.3	27	49.8	418	10.8	43.3	467.8	521.9
C23	C23-09	33.7452	-118.494	8-9	8.5	42.8	0	7.04	14.8	24.5	46.6	388	7.04	39.3	434.6	480.94
C23	C23-10	33.7452	-118.494	9-10	9.5	44	1.36	10.9	12.3	23.5	39.3	326	12.26	35.8	365.3	413.36
C23	C23-11	33.7452	-118.494	10-12	11	44.8	0	9.44	16.8	25.6	47.8	396	9.44	42.4	443.8	495.64
C23	C23-12	33.7452	-118.494	12-14	13	45.9	3.26	39	17.2	27	49.1	388	42.26	44.2	437.1	523.56
C23	C23-13	33.7452	-118.494	14-16	15	46.5	0	5.54	18.4	26	52.2	428	5.54	44.4	480.2	530.14
C23	C23-14	33.7452	-118.494	16-18	17	45.8	5.32	10.4	17.3	23.6	55.6	444	15.72	40.9	499.6	556.22
C23	C23-15	33.7452	-118.494	18-20	19	45.4	7.78	21.5	50.6	63.7	180	1370	29.28	114.3	1550	1693.58
C23	C23-16	33.7452	-118.494	20-22	21	45.9	11.3	32	38.2	64.5	92.4	644	43.3	102.7	736.4	882.4
C23	C23-17	33.7452	-118.494	22-24	23	46.9	9.36	13.8	15.6	25	26	178	23.16	40.6	204	267.76
C23	C23-18	33.7452	-118.494	24-26	25	52	1.47	1.78	3.76	4.93	7.33	55.3	3.25	8.69	62.63	74.57
C23	C23-19	33.7452	-118.494	26-28	27	58.2	0	0.353	1.58	2.04	3.07	22.6	0.353	3.62	25.67	29.643
C23	C23-20	33.7452	-118.494	28-30	29	52.3	0	1.37	2.68	3.47	0	59.4	1.37	6.15	59.4	66.92
C24	C24-01	33.7146	-118.451	0-1	0.5	14.8	4.88	19.8	24.5	39.4	70.3	502	24.68	63.9	572.3	660.88
C24	C24-02	33.7146	-118.451	1-2	1.5	26	2.77	10.1	31.5	48.2	93.8	748	12.87	79.7	841.8	934.37
C24	C24-03	33.7146	-118.451	2-3	2.5	29.7	13	17.2	26.6	40.9	79.6	612	30.2	67.5	691.6	789.3
C24	C24-04	33.7146	-118.451	3-4	3.5	30.4	2.29	5.18	16.8	25.2	48.5	406	7.47	42	454.5	503.97
C24	C24-05	33.7146	-118.451	4-5	4.5	32.4	3.43	6.19	17.2	26.2	54.1	434	9.62	43.4	488.1	541.12
C24	C24-06	33.7146	-118.451	5-6	5.5	33.2	7.73	37.3	19.1	35.2	51.8	448	45.03	54.3	499.8	599.13
C24	C24-07	33.7146	-118.451	6-7	6.5	33.9	0	7.15	23.1	33.4	76.1	578	7.15	56.5	654.1	717.75
C24	C24-08	33.7146	-118.451	7-8	7.5	33.9	4.02	11.1	23.2	34.6	75.2	568	15.12	57.8	643.2	716.12
C24	C24-09	33.7146	-118.451	8-9	8.5	33.4	7.26	14.9	24.5	34.7	79.1	632	22.16	59.2	711.1	792.46
C24	C24-10	33.7146	-118.451	9-10	9.5	34.2	39.7	42.3	31.5	69.8	96.8	805	82	101.3	901.8	1085.1
C24	C24-11	33.7146	-118.451	10-12	11	33.6	0	208	52.9	77.6	162	1210	208	130.5	1372	1710.5
C24	C24-12	33.7146	-118.451	12-14	13	29.7	0	19	69.2	86.9	192	1580	19	156.1	1772	1947.1
C24	C24-13	33.7146	-118.451	14-16	15	31	0	188	222	319	721	5140	188	541	5861	6590
C24	C24-14	33.7146	-118.451	16-18	17	34.4	37.8	65.1	113	195	159	1120	102.9	308	1279	1689.9
C24	C24-15	33.7146	-118.451	18-20	19	38.8	8.74	15.4	14.7	28.3	30.4	186	24.14	43	216.4	283.54
C25	C25-01	33.5153	-118.467	0-1	0.5	15.8	8.78	4.73	7.46	3.73	3.76	31.3	13.51	11.19	35.06	59.76
C25	C25-02	33.5153	-118.467	1-2	1.5	21.9	5.65	6.91	4.64	5.79	8	56.7	12.56	10.43	64.7	87.69
C25	C25-03	33.5153	-118.467	2-3	2.5	26.5	4.05	5.65	5.97	7.2	12.6	84.1	9.7	13.17	96.7	119.57
C25	C25-04	33.5153	-118.467	3-4	3.5	27.1	4.96	8.6	8.86	8.62	21.6	150	13.56	17.48	171.6	202.64
C25	C25-05	33.5153	-118.467	4-5	4.5	26.9	11.9	23.6	30.7	35.7	79.2	469	35.5	66.4	548.2	650.1
C25	C25-06	33.5153	-118.467	5-6	5.5	28.3	72.6	67.6	41.8	43.7	24.2	69.9	140.2	85.5	94.1	319.8
C25	C25-07	33.5153	-118.467	6-7	6.5	23.2	0	0	4.33	2.71	3.36	6.62	0	7.04	9.98	17.02
C25	C25-08	33.5153	-118.467	7-8	7.5	29.5	0	0	0	0	0	2.19	0	0	2.19	2.19
C25	C25-09	33.5153	-118.467	8-9	8.5	31	0	0	0	0	0	1.28	0	0	1.28	1.28
C25	C25-10	33.5153	-118.467	9-10	9.5	32.4	0	0.309	0	0	0	1.06	0.309	0	1.06	1.369
C25	C25-11	33.5153	-118.467	10-12	11	34.4	0	0	0	0	0	0.71	0	0	0.71	0.71
C25	C25-15	33.5153	-118.467	18-20	19	34.4	0	0	0	0	0	0.535	0	0	0.535	0.535
C26	C26-01	33.4905	-118.418	0-1	0.5	17.3	5.91	8.82	4.04	5.48	5.45	41.7	14.73	9.52	47.15	71.4
C26	C26-02	33.4905	-118.418	1-2	1.5	26.3	2.38	2.86	4.35	5.74	8.24	73.4	5.24	10.09	81.64	96.97
C26	C26-03	33.4905	-118.418	2-3	2.5	29	3.06	3.65	5.32	5.49	8.04	80.8	6.71	10.81	88.84	106.36
C26	C26-04	33.4905	-118.418	3-4	3.5	28.1	3.12	9.65	9.37	13.5	20.6	182	12.77	22.87	202.6	238.24
C26	C26-05	33.4905	-118.418	4-5	4.5	28.7	18.1	20.6	29.2	37.3	60.3	486	38.7	66.5	546.3	651.5
C26	C26-06	33.4905	-118.418	5-6	5.5	29	1850	1870	727	1440	0	89.7	3720	2167	89.7	5976.7
C26	C26-07	33.4905	-118.418	6-7	6.5	30.3	39.1	33	13.7	16	2.14	6	72.1	29.7	8.14	109.94
C26	C26-08	33.4905	-118.418	7-8	7.5	31.1	0	0.5	0.913	1.02	0.578	3.61	0.5	1.933	4.188	6.621
C26	C26-09	33.4905	-118.418	8-9	8.5	31.9	0	0	0	0.325	0	2.02	0	0.325	2.02	2.345
C26	C26-10	33.4905	-118.418	9-10	9.5	32.7	0	0	0.779	0.608	0	2.26	0	1.387	2.26	3.647
C26	C26-11	33.4905	-118.418	10-12	11	34.2	0	0	0	0	0	1.38	0	0	1.38	1.38
C26	C26-15	33.4905	-118.418	18-20	19	39.4	6.23	9.6	1.07	2.02	0	0.265	15.83	3.09	0.265	19.185
C27	C27-01	33.5915	-118.558	0-1	0.5	7.76	3.31	5.08	4.04	6.25	4.03	37.5	8.39	10.29	41.53	60.21
C27	C27-02	33.5915	-118.558	1-2	1.5	21.2	4.04	4.12	5.52	7.28	8.34	75.3	8.16	12.8	83.64	104.6
C27	C27-03	33.5915	-118.558	2-3	2.5	27.5	3.86	6.7	5.47	7.03	17.1	95	10.56	12.5	112.1	135.16
C27	C27-04	33.5915	-118.558	3-4	3.5	28.5	3.35	5.42	6.98	7.86	12.9	116	8.77	14.84	128.9	152.51
C27	C27-05	33.5915	-118.558	4-5	4.5	29.5	5.44	12.2	11.2	13.3	27.7	244	17.64	24.5	271.7	313.84
C27	C27-06	33.5915	-118.558	5-6	5.5	26.2	9.73	38.4	50	57.5	131	1040	48.13	107.5	1171	1326.63
C27	C27-07	33.5915	-118.558	6-7	6.5	27.5	253	1560	415	766	192	974	1813	1181	1166	4160
C27	C27-08	33.5915	-118.558	7-8	7.5	29.9	766	770	348	514	44.5	63.6	1536	862	108.1	2506.1
C27	C27-09	33.5915	-118.558	8-9	8.5	31.4	15.4	22	9.86	19.9	1.34	4.8	37.4	29.76	6.14	73.3
C27	C27-10	33.5915	-118.558	9-10	9.5	32.5	0	0	2.09	1.66	1.01	4.32	0	3.75	5.33	9.08
C27	C27-11	33.5915	-118.558	10-12	11	37.3	0	0	0.711	0.451	1.87	1.71	0	1.162	3.58	4.742
C27	C27-15	33.5915	-118.558	18-20	19	36.7	1.22	0	0.6	1.47	0.48	1.14	1.22	2.07	1.62	4.91
D12	D12-01	33.4803	-118.269	0-1	0.5	21.2	0.539	0.638	1.75	1.73	2.15	17.4	1.177	3.48	19.55	24.207									#REF!
D12	D12-02	33.4803	-118.269	1-2	1.5	25.2	0.957	1.14	3.06	3.01	4.37	41.1	2.097	6.07	45.47	53.637									#REF!
D12	D12-03	33.4803	-118.269	2-3	2.5	28.4	0.47	0.882	2.56	3	4.78	43.2	1.352	5.56	47.98	54.892									#REF!	68
D12	D12-04	33.4803	-118.269	3-4	3.5	32	1.06	3.21	3.26	4.35	4.05	41	4.27	7.61	45.05	56.93									#REF!	5.5
D12	D12-05	33.4803	-118.269	4-5	4.5	35.2	0.401	0.704	2.88	2.46	3.88	36.9	1.105	5.34	40.78	47.225									#REF!	12.3636
D12	D12-06	33.4803	-118.269	5-6	5.5	37.6	0	0.554	2.1	1.85	3.09	29	0.554	3.95	32.09	36.594									#REF!
D12	D12-07	33.4803	-118.269	6-7	6.5	40.9	0	0.284	1.34	1.22	1.83	15.4	0.284	2.56	17.23	20.074									#REF!
D12	D12-08	33.4803	-118.269	7-8	7.5	39.4	0.31	0	0.997	1.08	1.23	10.8	0.31	2.077	12.03	14.417									#REF!
D12	D12-09	33.4803	-118.269	8-9	8.5	40.9	0	0	0.709	0.8	1.24	6.61	0	1.509	7.85	9.359									#REF!
D12	D12-10	33.4803	-118.269	9-10	9.5	40	0	0	0.638	0.582	0.902	5.88	0	1.22	6.782	8.002									#REF!
D12	D12-11	33.4803	-118.269	10-12	11	39.6	0	0	0.692	0.778	1.11	7.78	0	1.47	8.89	10.36									#REF!
D12	D12-15	33.4803	-118.269	18-20	19	39.1	0	0.47	3.83	7.87	3.61	26.2	0.47	11.7	29.81	41.98									#REF!
D13	D13-01	33.4372	-118.278	0-1	0.5	19.3	1.05	0.77	7.2	8.13	3.64	31.8	1.82	15.33	35.44	52.59
D13	D13-02	33.4372	-118.278	1-2	1.5	29.8	0.914	2.33	2.2	3.05	5.04	44.7	3.244	5.25	49.74	58.234
D13	D13-03	33.4372	-118.278	2-3	2.5	31.7	1.36	3.63	3.46	4.27	7.57	63.5	4.99	7.73	71.07	83.79
D13	D13-04	33.4372	-118.278	3-4	3.5	34.8	2.62	4.21	3.18	4.39	7.59	63	6.83	7.57	70.59	84.99
D13	D13-05	33.4372	-118.278	4-5	4.5	34.2	0.755	1.79	1.48	1.88	3.41	26.7	2.545	3.36	30.11	36.015
D13	D13-06	33.4372	-118.278	5-6	5.5	36	3.38	4.57	3.28	3.87	7.94	70	7.95	7.15	77.94	93.04
D13	D13-07	33.4372	-118.278	6-7	6.5	37.4	1.57	3.88	3.53	4.2	9.49	78.7	5.45	7.73	88.19	101.37
D13	D13-08	33.4372	-118.278	7-8	7.5	40.8	1.2	2.28	2.78	3.24	7.66	62.2	3.48	6.02	69.86	79.36
D13	D13-09	33.4372	-118.278	8-9	8.5	37.5	0.537	1.68	1.24	1.68	3.19	21.5	2.217	2.92	24.69	29.827
D13	D13-10	33.4372	-118.278	9-10	9.5	43	0	0	0	0.507	0.646	4.48	0	0.507	5.126	5.633
D13	D13-11	33.4372	-118.278	10-12	11	36	0	0	0	0.547	0.702	3.91	0	0.547	4.612	5.159
D13	D13-15	33.4372	-118.278	18-20	19	37.7	0	0	0	0	0	0.434	0	0	0.434	0.434
T1-a	S13-1-A	33.65	-118.433	0-1	0.5	17.7	1.81	5.23	7.83	13.1	18.6	156	7.04	20.93	174.6	202.57
T1-a	S13-2-A	33.65	-118.433	1-2	1.5	28	1.25	5.85	8.8	13.4	26.3	233	7.1	22.2	259.3	288.6
T1-a	S13-3-A	33.65	-118.433	2-3	2.5	29.1	1.5	13.2	11.6	17.3	39	312	14.7	28.9	351	394.6
T1-a	S13-4-A	33.65	-118.433	3-4	3.5	30.6	0	11.8	23.1	27.7	80.4	620	11.8	50.8	700.4	763
T1-a	S13-5-A	33.65	-118.433	4-5	4.5	28.8	0	21.5	57.2	59	207	1600	21.5	116.2	1807	1944.7
T1-a	S13-6-A	33.65	-118.433	5-6	5.5	28.6	24.2	57.4	115	180	351	2390	81.6	295	2741	3117.6
T1-a	S13-7-A	33.65	-118.433	6-7	6.5	34.6	683	1080	169	370	51.9	204	1763	539	255.9	2557.9
T1-a	S13-8-A	33.65	-118.433	7-8	7.5	37.1	0	0	15.8	17.2	9.82	37	0	33	46.82	79.82
T1-a	S13-9-A	33.65	-118.433	8-9	8.5	34.6	0	9.13	0	1.68	2.42	16.4	9.13	1.68	18.82	29.63
T1-a	S13-10-A	33.65	-118.433	9-10	9.5	35.7	0	0	0	0	0	11.8	0	0	11.8	11.8
T1-a	S13-11-A	33.65	-118.433	10-12	11	37.1	0	0	0	0	0	6.28	0	0	6.28	6.28
T1-a	S13-15-A	33.65	-118.433	18-20	19	38.8	0	0	0	0	0	3.39	0	0	3.39	3.39
T1-b	S12-1-A	33.63	-118.543	0-1	0.5	20.8	1.93	3.02	1.47	2.02	3.07	22.5	4.95	3.49	25.57	34.01
T1-b	S12-2-A	33.63	-118.543	1-2	1.5	13.4	7.78	23.8	12.7	18.2	31.9	268	31.58	30.9	299.9	362.38
T1-b	S12-3-A	33.63	-118.543	2-3	2.5	20.2	0	10.4	9.17	12.4	20.5	152	10.4	21.57	172.5	204.47
T1-b	S12-4-A	33.63	-118.543	3-4	3.5	25.2	2.65	5.75	7.12	10.1	18.7	156	8.4	17.22	174.7	200.32
T1-b	S12-5-A	33.63	-118.543	4-5	4.5	27.8	3.11	8.49	9.39	11.8	23.8	211	11.6	21.19	234.8	267.59
T1-b	S12-6-A	33.63	-118.543	5-6	5.5	29.8	0	9.72	19	18.7	54.7	428	9.72	37.7	482.7	530.12
T1-b	S12-7-A	33.63	-118.543	6-7	6.5	29.6	10.6	28.9	62.4	72	162	1160	39.5	134.4	1322	1495.9
T1-b	S12-8-A	33.63	-118.543	7-8	7.5	30.9	36.9	81.3	113	228	121	694	118.2	341	815	1274.2
T1-b	S12-9-A	33.63	-118.543	8-9	8.5	32.4	20.6	103	29.1	51	11.7	25.1	123.6	80.1	36.8	240.5
T1-b	S12-10-A	33.63	-118.543	9-10	9.5	32.2	0	0	2.97	2.19	3.33	9.02	0	5.16	12.35	17.51
T1-b	S12-11-A	33.63	-118.543	10-12	11	34.2	0	1.16	2.84	4.4	3.31	18.5	1.16	7.24	21.81	30.21
T1-b	S12-15-A	33.63	-118.543	18-20	19	35.1	1.15	2.69	0	1.5	0	1.76	3.84	1.5	1.76	7.1
T1-c	S11-1-A	33.6167	-118.667	0-1	0.5	27.3	0.718	1.11	0.783	1.23	0.968	7.67	1.828	2.013	8.638	12.479
T1-c	S11-2-A	33.6167	-118.667	1-2	1.5	32.4	15.7	9.83	2.71	3.61	2.85	19.8	25.53	6.32	22.65	54.5
T1-c	S11-3-A	33.6167	-118.667	2-3	2.5	30.9	2.35	6.02	3.29	4.46	0.49	26.5	8.37	7.75	26.99	43.11
T1-c	S11-4-A	33.6167	-118.667	3-4	3.5	32.5	3.43	2.71	3.76	4.3	3.59	26.5	6.14	8.06	30.09	44.29
T1-c	S11-5-A	33.6167	-118.667	4-5	4.5	32.7	3.19	28	3.9	6.01	4.55	33.1	31.19	9.91	37.65	78.75
T1-c	S11-6-A	33.6167	-118.667	5-6	5.5	32.6	1.76	2.64	2.63	3.36	3.62	30.9	4.4	5.99	34.52	44.91
T1-c	S11-7-A	33.6167	-118.667	6-7	6.5	33.8	6.06	21.8	5.17	7.05	6.8	56	27.86	12.22	62.8	102.88
T1-c	S11-8-A	33.6167	-118.667	7-8	7.5	34.4	3.47	8.87	6.16	11	8.26	70	12.34	17.16	78.26	107.76
T1-c	S11-9-A	33.6167	-118.667	8-9	8.5	37.5	39.4	23.6	8.01	8.02	5.1	37	63	16.03	42.1	121.13
T1-c	S11-10-A	33.6167	-118.667	9-10	9.5	35.7	1.79	1.18	2.96	3.19	2.32	16.4	2.97	6.15	18.72	27.84
T1-c	S11-11-A	33.6167	-118.667	10-12	11	35.9	12.1	20.3	9.13	16.5	7.24	36.9	32.4	25.63	44.14	102.17
T1-c	S11-15-A	33.6167	-118.667	18-20	19	38	0	0	0	0.719	0.572	2.83	0	0.719	3.402	4.121
T2-b	S6-02-A	33.6568	-118.359	1-3	2	27.7	19.3	74.7	32	56.9	82.4	593	94	88.9	675.4	858.3
T2-b	S6-03-A	33.6568	-118.359	3-4	3.5	36.8	6.22	15.9	22.9	38.2	55.9	421	22.12	61.1	476.9	560.12
T2-b	S6-04-A	33.6568	-118.359	4-5	4.5	37.7	5.93	22.2	25.3	40.9	66.4	522	28.13	66.2	588.4	682.73
T2-b	S6-05-A	33.6568	-118.359	5-6	5.5	40.4	6.91	34.1	25.1	41.8	76.3	686	41.01	66.9	762.3	870.21
T2-b	S6-06-A	33.6568	-118.359	6-7	6.5	43.5	7.26	17.1	32.5	56.9	92.8	742	24.36	89.4	834.8	948.56
T2-b	S6-07-A	33.6568	-118.359	7-8	7.5	42.4	5.56	19.5	27.4	44.3	87.6	678	25.06	71.7	765.6	862.36
T2-b	S6-08-A	33.6568	-118.359	8-9	8.5	44.4	0	7.07	33.4	57	56.2	412	7.07	90.4	468.2	565.67
T2-b	S6-09-A	33.6568	-118.359	9-10	9.5	41.6	110	139	55.3	92.4	166	1320	249	147.7	1486	1882.7
T2-b	S6-10-A	33.6568	-118.359	10-11	10.5	41.8	31.2	73.5	66.8	119	206	1550	104.7	185.8	1756	2046.5
T2-b	S6-11-A	33.6568	-118.359	11-13	12	44.3	8.12	34	76.7	155	201	1370	42.12	231.7	1571	1844.82
T2-b	S6-12-A	33.6568	-118.359	13-15	14	42.7	12.3	29.3	56.3	80.9	214	1380	41.6	137.2	1594	1772.8
T2-b	S6-13-A	33.6568	-118.359	15-17	16	42.3	8.82	65.1	76.4	163	217	1360	73.92	239.4	1577	1890.32
T2-b	S6-14-A	33.6568	-118.359	17-19	18	41.4	413	775	167	410	194	1270	1188	577	1464	3229
T2-b	S6-15-A	33.6568	-118.359	19-21	20	45.2	0	6.92	18.9	29.1	31	166	6.92	48	197	251.92
T2-c	S5-03-A	33.6382	-118.395	2-3	2.5	24	25.9	36.2	26.5	42.9	63.6	430	62.1	69.4	493.6	625.1
T2-c	S5-04-A	33.6382	-118.395	3-4	3.5	26	3.04	12.1	21.7	27.9	61.2	438	15.14	49.6	499.2	563.94
T2-c	S5-05-A	33.6382	-118.395	4-5	4.5	26	3.91	10.4	42.6	61.5	127	953	14.31	104.1	1080	1198.41
T2-c	S5-06-A	33.6382	-118.395	5-6	5.5	25.7	0	55.2	152	220	593	3860	55.2	372	4453	4880.2
T2-c	S5-07-A	33.6382	-118.395	6-7	6.5	28.4	67.7	205	372	1090	535	2760	272.7	1462	3295	5029.7
T2-c	S5-08-A	33.6382	-118.395	7-8	7.5	30.2	91	276	229	582	198	922	367	811	1120	2298
T2-c	S5-09-A	33.6382	-118.395	8-9	8.5	35.7	317	917	276	497	85	259	1234	773	344	2351
T2-c	S5-10-A	33.6382	-118.395	9-10	9.5	41.5	27.1	925	46.7	97.8	11.3	41.5	952.1	144.5	52.8	1149.4
T2-c	S5-11-A	33.6382	-118.395	10-12	11	38.6	423	919	291	630	20.7	67.1	1342	921	87.8	2350.8
T2-c	S5-12-A	33.6382	-118.395	12-14	13	39.2	0	1.85	4.08	7.92	4.45	24.1	1.85	12	28.55	42.4
T2-c	S5-13-A	33.6382	-118.395	14-16	15	40.5	0.578	1.33	1.09	2.16	2.01	10.5	1.908	3.25	12.51	17.668
T2-c	S5-14-A	33.6382	-118.395	16-18	17	42.4	0	0.594	0.866	1.36	0	4.25	0.594	2.226	4.25	7.07
T2-c	S5-15-A	33.6382	-118.395	18-20	19	45.1	0	0	0	0	0	3.28	0	0	3.28	3.28
T2-d	S4-01-A	33.6259	-118.402	0-1	0.5	18.4	12	38.8	0	18.3	14.5	96.2	50.8	18.3	110.7	179.8
T2-d	S4-02-A	33.6259	-118.402	1-2	1.5	24.7	0	0	0	9.59	13.9	93.5	0	9.59	107.4	116.99
T2-d	S4-03-A	33.6259	-118.402	2-3	2.5	27	0	0	0	11.6	14.6	94.1	0	11.6	108.7	120.3
T2-d	S4-04-A	33.6259	-118.402	3-4	3.5	29	0	0	9.59	14.5	20.7	149	0	24.09	169.7	193.79
T2-d	S4-05-A	33.6259	-118.402	4-5	4.5	29.3	11.5	27.3	27.4	42.5	75.8	516	38.8	69.9	591.8	700.5
T2-d	S4-06-A	33.6259	-118.402	5-6	5.5	25.1	5.8	26.6	63.6	80.1	200	1480	32.4	143.7	1680	1856.1
T2-d	S4-07-A	33.6259	-118.402	6-7	6.5	25.1	226	512	604	1280	574	2300	738	1884	2874	5496
T2-d	S4-08-A	33.6259	-118.402	7-8	7.5	28.1	3020	4840	5950	11700	1520	5750	7860	17650	7270	32780
T2-d	S4-09-A	33.6259	-118.402	8-9	8.5	32.2	267	340	2840	4930	41.2	128	607	7770	169.2	8546.2
T2-d	S4-10-A	33.6259	-118.402	9-10	9.5	33.8	20.7	18.4	18	17.5	6.72	18	39.1	35.5	24.72	99.32
T2-d	S4-11-A	33.6259	-118.402	10-12	11	35.6	0	0	1.93	3.36	2.35	10.6	0	5.29	12.95	18.24
T2-d	S4-15-A	33.6259	-118.402	18-20	19	37.3	0	0	0	1.82	1.8	8.98	0	1.82	10.78	12.6
T2-e	S2-01-A	33.6017	-118.419	0-1	0.5	10.8	3.75	8.64	11	10.3	16.2	126	12.39	21.3	142.2	175.89
T2-e	S2-02-A	33.6017	-118.419	1-2	1.5	18	3.87	19	9.67	12.9	20.9	181	22.87	22.57	201.9	247.34
T2-e	S2-03-A	33.6017	-118.419	2-3	2.5	25.6	2.07	6.92	7.45	10.8	19.1	172	8.99	18.25	191.1	218.34
T2-e	S2-04-A	33.6017	-118.419	3-4	3.5	32.3	3.17	7.74	6.91	9.69	17.3	154	10.91	16.6	171.3	198.81
T2-e	S2-05-A	33.6017	-118.419	4-5	4.5	27.3	2.88	15.9	23.4	28.7	65.1	564	18.78	52.1	629.1	699.98
T2-e	S2-06-A	33.6017	-118.419	5-6	5.5	29.4	0	55.7	72	81.2	268	2070	55.7	153.2	2338	2546.9
T2-e	S2-07-A	33.6017	-118.419	6-7	6.5	25.7	29.2	126	257	558	318	1760	155.2	815	2078	3048.2
T2-e	S2-08-A	33.6017	-118.419	7-8	7.5	27.7	2640	4720	631	1220	77	241	7360	1851	318	9529
T2-e	S2-09-A	33.6017	-118.419	8-9	8.5	28.7	64.7	116	38.8	61.2	9.54	16.8	180.7	100	26.34	307.04
T2-e	S2-10-A	33.6017	-118.419	9-10	9.5	30.8	1.2	1.54	4.07	8.28	3.9	15.4	2.74	12.35	19.3	34.39
T2-e	S2-11-A	33.6017	-118.419	10-12	11	37.5	2.62	2.22	2.66	2.71	1.5	6.54	4.84	5.37	8.04	18.25
T2-e	S2-15-A	33.6017	-118.419	18-20	19	36.5	1.26	1.42	0	0.934	0	1.98	2.68	0.934	1.98	5.594
T2-f	S7-01-A	33.5844	-118.435	0-1	0.5	11.7	9.05	33.9	4.68	6.96	7.35	51.5	42.95	11.64	58.85	113.44
T2-f	S7-02-A	33.5844	-118.435	1-2	1.5	18.9	2.62	6.01	5.1	6.33	8.81	65.3	8.63	11.43	74.11	94.17
T2-f	S7-03-A	33.5844	-118.435	2-3	2.5	26	3.28	8.17	4.22	5.74	7.65	59.2	11.45	9.96	66.85	88.26
T2-f	S7-04-A	33.5844	-118.435	3-4	3.5	27.6	2.65	5.88	3.49	5.15	8.04	62.6	8.53	8.64	70.64	87.81
T2-f	S7-05-A	33.5844	-118.435	4-5	4.5	22.9	7.34	30	49.8	62.1	220	1590	37.34	111.9	1810	1959.24
T2-f	S7-06-A	33.5844	-118.435	5-6	5.5	19.2	78.2	266	181	411	206	1250	344.2	592	1456	2392.2
T2-f	S7-07-A	33.5844	-118.435	6-7	6.5	25.2	344	901	622	1230	399	1440	1245	1852	1839	4936
T2-f	S7-08-A	33.5844	-118.435	7-8	7.5	24.8	630	1780	873	2910	475	1970	2410	3783	2445	8638
T2-f	S7-09-A	33.5844	-118.435	8-9	8.5	30.8	5.22	14.1	13.7	34.9	9.09	32	19.32	48.6	41.09	109.01
T2-f	S7-10-A	33.5844	-118.435	9-10	9.5	32.1	7.52	23.3	18.6	59.6	7.65	28.4	30.82	78.2	36.05	145.07
T2-f	S7-11-A	33.5844	-118.435	10-12	11	33.2	0	0	0	1.32	0	3.41	0	1.32	3.41	4.73
T2-f	S7-15-A	33.5844	-118.435	18-20	19	34.2	0	1.45	0	0.824	0	1.64	1.45	0.824	1.64	3.914
T2-g	S3-02-A	33.5667	-118.45	1-2	1.5	11.8	4.4	8.99	7.8	8.38	10.6	70.7	13.39	16.18	81.3	110.87
T2-g	S3-03-A	33.5667	-118.45	2-3	2.5	22.1	6.85	9.54	8.75	8.2	0	112	16.39	16.95	112	145.34
T2-g	S3-04-A	33.5667	-118.45	3-4	3.5	30.4	0	0	7.4	12.2	16.7	130	0	19.6	146.7	166.3
T2-g	S3-05-A	33.5667	-118.45	4-5	4.5	28.4	0	13.8	9.92	14.2	23	165	13.8	24.12	188	225.92
T2-g	S3-06-A	33.5667	-118.45	5-6	5.5	22.2	0	0	33.4	34.2	103	778	0	67.6	881	948.6
T2-g	S3-07-A	33.5667	-118.45	6-7	6.5	26.9	93.2	125	150	326	154	524	218.2	476	678	1372.2
T2-g	S3-08-A	33.5667	-118.45	7-8	7.5	32.9	72	86.6	75.7	84.9	27.1	42.7	158.6	160.6	69.8	389
T2-g	S3-09-A	33.5667	-118.45	8-9	8.5	33.6	11.2	38.7	0	10.5	0	8.27	49.9	10.5	8.27	68.67
T2-g	S3-10-A	33.5667	-118.45	9-10	9.5	28.5	0	0	0	0.811	1.1	6.24	0	0.811	7.34	8.151
T2-g	S3-11-A	33.5667	-118.45	10-12	11	32.6	0	0	0.451	0.575	0.775	4.33	0	1.026	5.105	6.131
T2-g	S3-15-A	33.5667	-118.45	18-20	19	32.8	0	0	0	9.02	0	0	0	9.02	0	9.02
T2-h	S8-01-A	33.5464	-118.468	0-1	0.5	10.7	2.72	5.85	4.26	3.82	3.91	23.6	8.57	8.08	27.51	44.16
T2-h	S8-02-A	33.5464	-118.468	1-2	1.5	18.5	4.24	5.6	4.43	5.21	7.69	52.4	9.84	9.64	60.09	79.57
T2-h	S8-03-A	33.5464	-118.468	2-3	2.5	27.4	4.42	9.95	3.36	5.66	6.58	52.4	14.37	9.02	58.98	82.37
T2-h	S8-04-A	33.5464	-118.468	3-4	3.5	28.8	10.8	31.7	12.5	16.3	30.3	218	42.5	28.8	248.3	319.6
T2-h	S8-05-A	33.5464	-118.468	4-5	4.5	28.8	108	199	40.7	58.3	37.5	221	307	99	258.5	664.5
T2-h	S8-06-A	33.5464	-118.468	5-6	5.5	30.2	115	91.8	31.9	42.4	12.8	49	206.8	74.3	61.8	342.9
T2-h	S8-07-A	33.5464	-118.468	6-7	6.5	29.4	2.1	2.16	3.29	2.17	1.98	7.7	4.26	5.46	9.68	19.4
T2-h	S8-08-A	33.5464	-118.468	7-8	7.5	32.5	0	1.1	1.11	0.742	0.685	3.03	1.1	1.852	3.715	6.667
T2-h	S8-09-A	33.5464	-118.468	8-9	8.5	31.1	0	1	0	0	0	1.55	1	0	1.55	2.55
T2-h	S8-10-A	33.5464	-118.468	9-10	9.5	33.2	1.39	4.63	0	0	0	0.998	6.02	0	0.998	7.018
T2-h	S8-11-A	33.5464	-118.468	10-12	11	36	0	1.48	0	0.724	0	2.9	1.48	0.724	2.9	5.104
T2-h	S8-15-A	33.5464	-118.468	18-20	19	36.6	0	0.611	0	0	0	0	0.611	0	0	0.611
T2-i	S9-1-A	33.5356	-118.478	0-1	0.5	26.6	2.1	3.59	1.9	1.88	2.11	13.9	5.69	3.78	16.01	25.48
T2-i	S9-2-A	33.5356	-118.478	1-2	1.5	30.5	3.61	5.25	3.96	4.92	6.46	49.5	8.86	8.88	55.96	73.7
T2-i	S9-3-A	33.5356	-118.478	2-3	2.5	30.8	7.16	21.7	4.42	5.88	5.8	44.7	28.86	10.3	50.5	89.66
T2-i	S9-4-A	33.5356	-118.478	3-4	3.5	31.5	3.1	6.81	6.55	6.7	13.5	95.9	9.91	13.25	109.4	132.56
T2-i	S9-5-A	33.5356	-118.478	4-5	4.5	31.6	55.9	73	89.7	132	97.3	644	128.9	221.7	741.3	1091.9
T2-i	S9-6-A	33.5356	-118.478	5-6	5.5	34	1000	1120	215	342	23.3	68.2	2120	557	91.5	2768.5
T2-i	S9-7-A	33.5356	-118.478	6-7	6.5	34	0	1.16	2.37	1.67	1.42	3.1	1.16	4.04	4.52	9.72
T2-i	S9-8-A	33.5356	-118.478	7-8	7.5	34.5	1.13	3.18	0	0.96	0	2.5	4.31	0.96	2.5	7.77
T2-i	S9-9-A	33.5356	-118.478	8-9	8.5	35.1	0	0.762	0	0	0	0.758	0.762	0	0.758	1.52
T2-i	S9-10-A	33.5356	-118.478	9-10	9.5	34.2	0	0	0	0	0	0.839	0	0	0.839	0.839
T2-i	S9-11-A	33.5356	-118.478	10-12	11	36.6	0	0	0	0	0	0.788	0	0	0.788	0.788
T2-i	S9-15-A	33.5356	-118.478	18-20	19	37.2	0	0.525	0	0	0	0.606	0.525	0	0.606	1.131
T2-j	S10-1-A	33.5217	-118.49	0-1	0.5	26.7	4.32	7.81	2.05	3.58	2.01	11.8	12.13	5.63	13.81	31.57
T2-j	S10-2-A	33.5217	-118.49	1-2	1.5	32.4	3.74	4.29	2.62	4.09	3.33	24.7	8.03	6.71	28.03	42.77
T2-j	S10-3-A	33.5217	-118.49	2-3	2.5	35	18.2	36.9	8.71	12.6	7.86	56.8	55.1	21.31	64.66	141.07
T2-j	S10-4-A	33.5217	-118.49	3-4	3.5	32	3.35	5.18	5.71	6.54	10.7	82.6	8.53	12.25	93.3	114.08
T2-j	S10-5-A	33.5217	-118.49	4-5	4.5	27.6	8.78	20.3	29.8	35.1	76.2	556	29.08	64.9	632.2	726.18
T2-j	S10-6-A	33.5217	-118.49	5-6	5.5	30.4	619	579	414	620	66.6	218	1198	1034	284.6	2516.6
T2-j	S10-7-A	33.5217	-118.49	6-7	6.5	29.8	17	14.9	0	34.6	12.1	47.4	31.9	34.6	59.5	126
T2-j	S10-8-A	33.5217	-118.49	7-8	7.5	31.4	0	0.465	1.32	0.867	1.87	4.34	0.465	2.187	6.21	8.862
T2-j	S10-9-A	33.5217	-118.49	8-9	8.5	33.4	0	0	0.596	0.559	0	1.8	0	1.155	1.8	2.955
T2-j	S10-10-A	33.5217	-118.49	9-10	9.5	34.5	0	0.295	0	0.441	0	1.54	0.295	0.441	1.54	2.276
T2-j	S10-11-A	33.5217	-118.49	10-12	11	35.2	0.612	0.476	2.31	2.18	0	2.32	1.088	4.49	2.32	7.898
T2-j	S10-15-A	33.5217	-118.49	18-20	19	34.1	0	0	0.64	0.651	0	1.13	0	1.291	1.13	2.421

## Sheet: Inventories
			Aerial Inventories (mg m-2)
Site_ID	Latitude	Longitude	sumDDX	sumDDT	sumDDD	sumDDE	DDT24	DDT44	DDD24	DDD44	DDE24	DDE44
A01	33.7466	-118.54	27.9104	0.969847	2.92389	24.0167	0.219432	0.750415	1.0808	1.8431	2.59103	21.4256
A02	33.7198	-118.485	22.5608	1.60875	2.07088	18.8812	0.504863	1.10388	0.845054	1.22583	2.30814	16.5731
A03	33.6946	-118.436	67.7409	9.23753	5.62571	52.8777	4.81113	4.42639	2.16434	3.46136	6.79484	46.0828
A04	33.6666	-118.375	96.7851	7.1051	15.5021	74.1778	1.51283	5.59227	4.69609	10.806	9.20894	64.9689
A05	33.6458	-118.332	249.435	63.6173	44.0813	141.736	11.4684	52.1489	10.6617	33.4195	20.0938	121.642
A06	33.7021	-118.542	31.6827	11.5257	4.23581	15.9212	2.90134	8.62434	1.47616	2.75965	2.08348	13.8378
A07	33.6758	-118.486	21.7018	1.3532	3.09983	17.2487	0.574548	0.778652	1.22965	1.87018	2.2082	15.0405
A08	33.6508	-118.433	52.0492	7.33041	6.89053	37.8283	3.00216	4.32826	2.7039	4.18663	5.01875	32.8095
A09	33.6232	-118.377	74.428	12.0874	16.3284	46.0122	3.69941	8.38795	5.22526	11.1031	6.01725	39.995
A10	33.6509	-118.542	20.7395	2.66219	3.05606	15.0212	1.00429	1.6579	1.1732	1.88286	1.83281	13.1884
A11	33.6266	-118.486	73.7919	40.4835	9.59339	23.715	4.47836	36.0051	3.74835	5.84504	3.33627	20.3788
A12	33.6016	-118.433	24.6876	15.8281	4.27884	4.58072	8.45868	7.36939	1.67136	2.60748	0.691119	3.8896
A13	33.5741	-118.378	21.6238	3.26134	2.59088	15.7716	0.908077	2.35326	1.13236	1.45852	1.89466	13.8769
A14	33.5467	-118.317	9.00418	0.958957	1.10427	6.94095	0.314544	0.644413	0.395344	0.708922	0.782901	6.15805
A15	33.6075	-118.54	31.8388	13.6506	4.88683	13.3014	5.19404	8.45651	2.08441	2.80242	1.93203	11.3693
A16	33.5812	-118.484	29.905	13.6981	7.29099	8.9159	6.89943	6.79871	2.60808	4.68291	1.36634	7.54956
A17	33.5574	-118.439	10.2777	1.94105	1.67246	6.66419	0.767764	1.17328	0.80721	0.865246	0.857472	5.80672
A18	33.5309	-118.378	8.22113	1.13992	1.32446	5.75674	0.6766	0.463323	0.604482	0.719982	0.752161	5.00458
A19	33.5033	-118.317	36.3841	25.3319	2.42543	8.62672	8.51901	16.8129	0.984143	1.44129	1.05238	7.57435
A20	33.5615	-118.543	27.1189	15.944	5.72845	5.44652	4.30662	11.6374	1.90357	3.82488	0.86696	4.57956
A21	33.5369	-118.49	11.8625	3.80836	2.23607	5.81811	1.31325	2.49511	1.04707	1.18899	0.780882	5.03723
A22	33.5132	-118.435	6.20702	2.0025	0.717659	3.48685	0.664183	1.33832	0.298241	0.419418	0.425849	3.061
A23	33.4853	-118.378	7.65149	2.84797	0.691908	4.1116	0.258777	2.5892	0.276305	0.415603	0.474642	3.63696
A24	33.4567	-118.319	5.54364	0.75038	0.511899	4.28136	0.223999	0.526381	0.244685	0.267215	0.430339	3.85102
A28	33.6177	-118.59	6.86007	1.14072	0.998696	4.72065	0.479824	0.660898	0.517741	0.480955	0.542951	4.1777
B03	33.57	-118.639	6.39955	3.29231	0.865349	2.24189	0.568854	2.72346	0.415599	0.44975	0.259281	1.98261
B06	33.5541	-118.568	308.442	278.736	24.5019	5.20378	157.279	121.457	9.86689	14.635	0.535869	4.66791
B08	33.5342	-118.639	15.3089	11.1423	3.00764	1.15891	2.85378	8.28854	1.10017	1.90747	0.177641	0.981264
B12	33.7726	-118.594	31.5494	4.84159	2.88755	23.8203	0.60488	4.23671	1.13084	1.75671	2.82171	20.9985
B13	33.6769	-118.601	3.09703	2.01828	0.256514	0.822238	0.23941	1.77887	0.114084	0.14243	0.0825746	0.739664
B14	33.5883	-118.322	35.8299	3.05005	3.22023	29.5596	0.428555	2.6215	1.25953	1.9607	3.2093	26.3503
C19	33.5445	-118.55	38.7206	14.183	8.94271	15.5949	7.08307	7.09992	3.38167	5.56104	2.30938	13.2855
C20	33.5368	-118.516	82.6774	55.2642	13.8353	13.5779	32.148	23.1161	5.78387	8.05144	2.36224	11.2157
C21	33.5605	-118.591	7.14207	2.70094	2.10716	2.33397	1.22886	1.47208	0.903932	1.20323	0.315261	2.01871
C22	33.5355	-118.596	15.3319	8.24505	5.33837	1.7485	2.87585	5.3692	2.20423	3.13414	0.380138	1.36836
C23	33.7452	-118.494	98.1119	3.74779	8.47908	85.885	0.64591	3.10188	3.30487	5.17421	9.55751	76.3275
C24	33.7146	-118.451	139.586	5.76786	13.0906	120.728	0.815109	4.95275	5.18084	7.90979	14.2929	106.435
C25	33.5153	-118.467	5.78945	0.898421	0.840233	4.0508	0.435096	0.463325	0.417101	0.423132	0.598604	3.45219
C26	33.4905	-118.418	32.9332	17.6656	10.4317	4.83586	8.72857	8.93706	3.57432	6.85735	0.472759	4.36311
C27	33.5915	-118.558	36.8711	14.4928	9.44283	12.9354	4.44019	10.0527	3.58864	5.85419	1.87081	11.0646
D12	33.4803	-118.269	2.90841	0.0666844	0.530908	2.31082	0.0183038	0.0483805	0.210148	0.320759	0.253571	2.05724
D13	33.4372	-118.278	3.10812	0.180699	0.339809	2.58762	0.0640025	0.116697	0.14688	0.192929	0.281747	2.30587
T1-a	33.65	-118.433	43.2822	8.76468	5.08538	29.4321	3.25589	5.50879	1.87416	3.21122	3.60697	25.8251
T1-b	33.63	-118.543	19.2071	1.53039	2.94029	14.7364	0.356898	1.1735	1.12064	1.81965	1.86578	12.8707
T1-c	33.6167	-118.667	5.3058	1.5646	1.00716	2.73404	0.628091	0.936514	0.385739	0.62142	0.351064	2.38298
T2-b	33.6568	-118.359	165.828	20.3943	19.8444	125.589	6.4406	13.9537	6.6373	13.2071	15.7812	109.808
T2-c	33.6382	-118.395	122.567	29.7079	28.7749	64.0838	7.20951	22.4984	8.97318	19.8018	9.4834	54.6004
T2-d	33.6259	-118.402	213.712	39.9223	117.487	56.3033	15.1777	24.7447	40.4531	77.0337	10.6478	45.6555
T2-e	33.6017	-118.419	70.5412	32.3445	12.7494	25.4472	11.3937	20.9509	4.43265	8.3168	3.39639	22.0508
T2-f	33.5844	-118.435	70.2538	15.7733	24.6038	29.8767	4.12154	11.6517	6.70091	17.9029	5.08586	24.7909
T2-g	33.5667	-118.45	13.008	1.74289	3.1232	8.14189	0.6844	1.05849	1.09604	2.02716	1.33144	6.81045
T2-h	33.5464	-118.468	6.67189	2.56421	1.00585	3.10184	1.03961	1.5246	0.427708	0.578138	0.423142	2.6787
T2-i	33.5356	-118.478	19.0793	10.4826	3.71614	4.88063	4.86587	5.6167	1.46845	2.2477	0.67724	4.20339
T2-j	33.5217	-118.49	15.7742	5.66368	5.07508	5.03547	2.84066	2.82302	2.00683	3.06825	0.757105	4.27836
